# Supplementary material for: Magneto-active elastic shells with tunable buckling strength
Source: Nat Commun. 2021 May 14;12:2831. doi: 10.1038/s41467-021-22776-y (PMC8121925; doi:10.1038/s41467-021-22776-y)
Supplement: Supplementary file 3 — Source Data [file 41467_2021_22776_MOESM3_ESM.xlsx]

## Sheet: Figure 1d
Ba = 66 mT		Ba = 33 mT		Ba = 0 mT		Ba = -33 mT		Ba = -66 mT
x	y	x	y	x	y	x	y	x	y
4.68471e-05	0.000133857	0.00117499	0.00104771	0.000970964	0.0012505	0.000734839	0.000905642	0.000731445	0.00112326
0.00194483	0.00261168	0.00306663	0.00330204	0.00289976	0.00278581	0.00267714	0.00255117	0.00264784	0.00343558
0.00386097	0.00461281	0.00499969	0.00519096	0.00481776	0.00464702	0.00459043	0.00439766	0.00458022	0.00513736
0.00580649	0.00702608	0.00692277	0.00746756	0.00673205	0.00658355	0.00650382	0.00660992	0.00649577	0.00727502
0.00772139	0.00867465	0.00885288	0.00939937	0.00864785	0.00857659	0.00843116	0.00859709	0.00842738	0.00910818
0.00962091	0.0117608	0.0107684	0.0111538	0.0105802	0.0104755	0.0103492	0.0106301	0.0103438	0.0113043
0.0115406	0.0141012	0.0126827	0.0131005	0.0124908	0.012403	0.0122637	0.0128753	0.0122669	0.0130555
0.0134742	0.0166494	0.01459	0.0156806	0.014421	0.0146916	0.0141906	0.0147049	0.014165	0.0153761
0.0153885	0.0190643	0.0165081	0.0179185	0.016351	0.0165307	0.0160908	0.0164976	0.0160951	0.0172974
0.0173163	0.0216092	0.0184353	0.0203064	0.0182559	0.0182298	0.0180356	0.0183497	0.01801	0.0193075
0.0192459	0.0243419	0.0203645	0.0224403	0.0201939	0.0203702	0.0199508	0.0204807	0.0199248	0.0215241
0.0211555	0.0266873	0.0222698	0.0245643	0.0221089	0.0223854	0.0218544	0.0224599	0.0218582	0.0235524
0.0230861	0.0286859	0.0241948	0.0264722	0.0240106	0.0244087	0.0237929	0.0244487	0.023773	0.0252998
0.0250096	0.0312962	0.0261148	0.0288189	0.0259437	0.0263354	0.0257198	0.0262783	0.0256922	0.0272734
0.0269165	0.0337839	0.028045	0.03099	0.0278499	0.0281025	0.0276316	0.0285034	0.0276281	0.0291658
0.0288468	0.0362411	0.0299498	0.0334975	0.0297802	0.0301168	0.0295499	0.030411	0.0295261	0.0309503
0.0307654	0.0386502	0.0318656	0.0355481	0.0316994	0.0321639	0.0314764	0.0327824	0.0314576	0.0329885
0.0326699	0.0409683	0.0338031	0.0375278	0.0336154	0.0342003	0.0333982	0.0350662	0.0333639	0.0348938
0.0345822	0.0434503	0.0357203	0.0398011	0.0355302	0.0357479	0.0353034	0.0368653	0.0352992	0.0372752
0.0365022	0.0457096	0.0376533	0.0414005	0.0374685	0.0374969	0.0372135	0.0387576	0.0372058	0.0391509
0.0384425	0.0481725	0.0395677	0.0433174	0.0393679	0.039467	0.0391392	0.0406049	0.0391509	0.0411094
0.0403581	0.0507629	0.0414643	0.0456476	0.0412949	0.0412709	0.0410752	0.0428662	0.0410701	0.043121
0.0422874	0.0531009	0.0434129	0.0475135	0.0432098	0.0435317	0.0429763	0.0450374	0.0429625	0.0451348
0.0442023	0.0557384	0.0453142	0.0495806	0.0451509	0.0454175	0.0449183	0.0471798	0.0449097	0.0475391
0.0461018	0.058222	0.0472411	0.0516839	0.0470518	0.047309	0.0468335	0.048978	0.046802	0.0498931
0.0480317	0.0609787	0.0491731	0.0537279	0.0489824	0.0492128	0.0487319	0.0513607	0.0487523	0.0528426
0.049962	0.0630064	0.051073	0.0562743	0.0509002	0.0510846	0.0506538	0.053532	0.0506435	0.0549514
0.0518808	0.0652342	0.0529982	0.0583314	0.0528147	0.0534904	0.0525805	0.0555473	0.0525806	0.0567003
0.0537946	0.067309	0.0549053	0.0602261	0.0547372	0.0552984	0.0545031	0.0575264	0.0545012	0.0580535
0.0557144	0.0697115	0.0568324	0.0625399	0.0566456	0.0573225	0.0564377	0.0595473	0.0564198	0.0598669
0.0576322	0.0721927	0.0587653	0.0646556	0.0585942	0.059336	0.0583348	0.0617282	0.0583346	0.0615952
0.0595663	0.0744859	0.0606657	0.0667623	0.060498	0.0615436	0.0602752	0.0637749	0.0602647	0.0634922
0.0614788	0.0766551	0.0625836	0.0689737	0.0624335	0.0635587	0.0621737	0.0660724	0.0621628	0.0658235
0.06338	0.0793837	0.0645291	0.0711019	0.0643448	0.0655796	0.0640906	0.0680933	0.0640792	0.0681123
0.0653259	0.081552	0.0664363	0.0733059	0.0662628	0.0675219	0.0660291	0.0703522	0.0660126	0.0696424
0.0672407	0.0836839	0.068342	0.0758217	0.068192	0.0695297	0.0679303	0.0722622	0.067947	0.071752
0.0691396	0.0858538	0.0702885	0.0781239	0.0701084	0.0715858	0.0698768	0.0744833	0.0698406	0.0739778
0.0710673	0.0879617	0.0721966	0.0803543	0.0720126	0.0738236	0.0717842	0.0764914	0.0717757	0.0759446
0.0729814	0.0899198	0.0741266	0.082183	0.0739284	0.0759018	0.0737114	0.0785871	0.0736803	0.078086
0.0749254	0.092175	0.0760459	0.0838071	0.0758452	0.0782682	0.0756263	0.0803676	0.0756045	0.0800688
0.076832	0.0946189	0.0779451	0.0861456	0.0777642	0.0804701	0.0775278	0.0824247	0.0775193	0.0822247
0.0787391	0.0967061	0.0798833	0.0882118	0.0796944	0.0822732	0.0794742	0.084928	0.0794384	0.0845385
0.0806671	0.0988918	0.0817943	0.0904662	0.0816277	0.0842343	0.0813929	0.086506	0.0813688	0.0864089
0.0825894	0.101099	0.0837083	0.0926966	0.0835274	0.0860398	0.0833034	0.0884096	0.0832993	0.0886787
0.0845199	0.103492	0.0856244	0.0947348	0.0854424	0.0878486	0.0852089	0.0904257	0.0852176	0.0908581
0.0864182	0.105809	0.0875539	0.0971714	0.0873844	0.0897565	0.0871516	0.0927625	0.0871321	0.0931347
0.0883607	0.107778	0.0894762	0.0996872	0.0892872	0.0916291	0.0890759	0.0946074	0.0890525	0.0949534
0.0902673	0.110086	0.0913907	0.10181	0.0912117	0.0933339	0.0909829	0.0966661	0.0909694	0.096675
0.0921985	0.112258	0.0933036	0.103922	0.0931245	0.0953319	0.0928903	0.0986533	0.0928787	0.0988529
0.0941128	0.114867	0.0952253	0.106195	0.09507	0.0974322	0.0948054	0.10062	0.0948174	0.101046
0.0960277	0.117185	0.0971432	0.108161	0.0969694	0.0993597	0.0967474	0.102803	0.096736	0.103078
0.0979426	0.119699	0.0990736	0.110523	0.0988843	0.101407	0.0986748	0.105059	0.0986661	0.105795
0.0998731	0.122149	0.101004	0.112989	0.100812	0.103624	0.10059	0.107038	0.100566	0.107877
0.101796	0.124196	0.102919	0.115412	0.102745	0.105571	0.102505	0.108928	0.102478	0.109805
0.103704	0.126704	0.104839	0.117343	0.10466	0.10785	0.104435	0.111121	0.104414	0.111732
0.105618	0.128728	0.106759	0.119384	0.106598	0.109829	0.106349	0.113298	0.106338	0.113653
0.107564	0.130883	0.108658	0.121403	0.108497	0.112079	0.108272	0.115225	0.108237	0.115818
0.109467	0.132899	0.110588	0.123794	0.110413	0.113781	0.11017	0.117585	0.110168	0.117815
0.111382	0.13539	0.112501	0.126412	0.112327	0.115678	0.1121	0.119375	0.112083	0.119664
0.113311	0.137753	0.114437	0.128738	0.114265	0.117924	0.11402	0.121362	0.114018	0.121568
0.115226	0.140145	0.116366	0.130929	0.116181	0.119937	0.115951	0.123424	0.115933	0.123828
0.117151	0.142336	0.118278	0.133008	0.11808	0.122019	0.117849	0.125394	0.117863	0.125862
0.119062	0.144511	0.120204	0.135582	0.120009	0.123686	0.11978	0.127243	0.119762	0.127794
0.120992	0.146837	0.1221	0.138026	0.12194	0.125532	0.121721	0.129381	0.121677	0.129867
0.122922	0.148985	0.124018	0.140434	0.12386	0.12776	0.123624	0.13134	0.12361	0.131999
0.124819	0.151641	0.125948	0.142909	0.125778	0.129825	0.125546	0.133613	0.125516	0.134091
0.126752	0.153919	0.127882	0.14551	0.127681	0.131929	0.127461	0.136102	0.127452	0.136057
0.128653	0.156881	0.129807	0.148389	0.129608	0.134041	0.129391	0.138	0.129383	0.138282
0.130586	0.159321	0.131698	0.151246	0.131525	0.136128	0.131288	0.139976	0.131284	0.14056
0.13252	0.16109	0.13364	0.154285	0.133456	0.138627	0.133205	0.14187	0.133218	0.142549
0.134423	0.163221	0.135539	0.156651	0.135379	0.140464	0.135125	0.144162	0.135123	0.145136
0.136345	0.16531	0.137482	0.159028	0.137307	0.142439	0.137067	0.1464	0.137053	0.146951
0.138276	0.16748	0.139399	0.161068	0.139211	0.144658	0.138982	0.148931	0.138968	0.14855
0.140175	0.169898	0.141302	0.164085	0.141145	0.147191	0.140897	0.151159	0.140898	0.150686
0.142121	0.171919	0.143245	0.166584	0.143067	0.149588	0.142824	0.153313	0.142802	0.152556
0.144021	0.174161	0.14516	0.168679	0.144963	0.152156	0.144735	0.155377	0.144721	0.154176
0.145938	0.176095	0.147059	0.170626	0.146889	0.154364	0.146663	0.157294	0.146656	0.156198
0.147866	0.178214	0.149005	0.172967	0.148803	0.156405	0.148568	0.159363	0.148564	0.158292
0.149789	0.179939	0.150901	0.175096	0.150734	0.158607	0.150498	0.16135	0.150494	0.160766
0.151693	0.182191	0.152834	0.177214	0.152664	0.160839	0.152401	0.163015	0.152393	0.162768
0.153639	0.18413	0.154764	0.179508	0.154564	0.163258	0.154322	0.165023	0.154336	0.164537
0.155538	0.186296	0.156679	0.181788	0.156498	0.165196	0.156246	0.167353	0.156232	0.166216
0.157469	0.18853	0.158579	0.184427	0.158421	0.167867	0.158176	0.169521	0.158178	0.167932
0.159384	0.190925	0.160516	0.186912	0.160337	0.170256	0.160084	0.171634	0.160091	0.169784
0.161317	0.192505	0.162424	0.189308	0.162237	0.172631	0.162021	0.173428	0.162022	0.171514
0.163232	0.194658	0.164364	0.191776	0.164173	0.174784	0.163948	0.175171	0.163937	0.173203
0.165134	0.196623	0.166264	0.194186	0.166089	0.176836	0.165867	0.177348	0.165842	0.175046
0.167066	0.198918	0.168194	0.196663	0.167997	0.178837	0.167765	0.179497	0.167772	0.176738
0.168986	0.201266	0.170124	0.198658	0.169919	0.181108	0.169684	0.181804	0.169671	0.178432
0.170916	0.203596	0.172023	0.200904	0.171845	0.18339	0.171601	0.184012	0.171604	0.180218
0.172828	0.205809	0.173953	0.203473	0.173781	0.185783	0.173544	0.185949	0.173534	0.182134
0.174746	0.20788	0.175857	0.20594	0.175703	0.188336	0.175459	0.188523	0.175433	0.183633
0.17665	0.209942	0.177802	0.20829	0.177605	0.190607	0.177382	0.190337	0.177373	0.185489
0.178593	0.212498	0.179697	0.210736	0.179538	0.192867	0.179297	0.192767	0.179276	0.187122
0.180508	0.214654	0.181641	0.2133	0.181452	0.195223	0.181224	0.194806	0.181194	0.188803
0.182423	0.21557	0.18354	0.215018	0.183383	0.197421	0.183131	0.196755	0.183126	0.190264
0.184336	0.217676	0.185456	0.217137	0.18528	0.199556	0.18505	0.199108	0.185041	0.191981
0.186268	0.219517	0.187376	0.219672	0.187216	0.20181	0.186986	0.200973	0.186971	0.193355
0.188195	0.221636	0.189306	0.22225	0.189131	0.204124	0.188883	0.202869	0.188872	0.195221
0.190113	0.223718	0.191236	0.224535	0.191037	0.206345	0.190821	0.205148	0.190804	0.196971
0.192013	0.226078	0.193148	0.227153	0.192983	0.208864	0.192721	0.20681	0.192721	0.198983
0.193928	0.228418	0.195069	0.229572	0.194886	0.21115	0.194666	0.209114	0.194651	0.200868
0.195866	0.230394	0.196987	0.232205	0.196824	0.213155	0.19657	0.21093	0.196571	0.201495
0.197771	0.23228	0.198905	0.234754	0.198739	0.215173	0.198495	0.213055	0.198499	0.203065
0.199698	0.234599	0.20084	0.237351	0.20065	0.217444	0.200415	0.214968	0.200406	0.204583
0.201632	0.236462	0.202743	0.239697	0.202584	0.219537	0.20232	0.217312	0.202311	0.206363
0.203544	0.238335	0.204681	0.242253	0.20448	0.222006	0.204253	0.219781	0.204249	0.207847
0.205459	0.240458	0.206583	0.244906	0.206398	0.224029	0.20617	0.222024	0.206179	0.209397
0.207376	0.242274	0.208504	0.248145	0.208329	0.226266	0.208082	0.224106	0.208082	0.211318
0.209294	0.244356	0.210416	0.250364	0.210258	0.228394	0.210013	0.226418	0.210003	0.212874
0.211226	0.246413	0.212337	0.252334	0.21217	0.230758	0.21192	0.228615	0.211924	0.214685
0.213129	0.248419	0.21427	0.254578	0.214088	0.233052	0.21384	0.230603	0.213854	0.215958
0.21505	0.2504	0.216185	0.257006	0.216019	0.235033	0.21577	0.233022	0.215769	0.217449
0.216995	0.252462	0.218112	0.259464	0.217934	0.237437	0.217703	0.235231	0.217689	0.218829
0.218911	0.254248	0.220027	0.261577	0.219849	0.239664	0.219611	0.236757	0.219604	0.220647
0.220825	0.256511	0.221939	0.264047	0.221764	0.241869	0.221529	0.239077	0.221523	0.221851
0.222741	0.259165	0.223861	0.266664	0.223691	0.244138	0.223452	0.241149	0.223453	0.223307
0.224664	0.261098	0.225791	0.268878	0.225609	0.246538	0.225359	0.24329	0.225351	0.224704
0.226594	0.262472	0.22772	0.271289	0.227539	0.248721	0.227292	0.245596	0.227286	0.226307
0.228498	0.264421	0.229618	0.273607	0.229448	0.250628	0.22921	0.247428	0.229205	0.228164
0.230408	0.266247	0.231539	0.275552	0.231356	0.252908	0.23114	0.249403	0.23112	0.229831
0.232338	0.268525	0.233452	0.277695	0.233301	0.254969	0.23306	0.251178	0.233035	0.230793
0.23425	0.270148	0.235371	0.27986	0.235201	0.257089	0.234956	0.253268	0.234948	0.232097
0.236167	0.272293	0.237316	0.282078	0.237131	0.259047	0.236905	0.25521	0.236885	0.233133
0.238087	0.274306	0.239212	0.284097	0.239046	0.261267	0.238805	0.257182	0.238799	0.234395
0.240005	0.275997	0.241145	0.28599	0.240957	0.26363	0.240719	0.259212	0.240734	0.234343
0.241939	0.277939	0.243071	0.288331	0.242898	0.265643	0.242654	0.261589	0.242634	-0.0981046
0.243873	0.280904	0.24499	0.29042	0.244793	0.267837	0.244577	0.263868	0.244555	-0.130387
0.245769	0.28343	0.246892	0.292374	0.246737	0.269799	0.246492	0.266055	0.246495	-0.133356
0.247699	0.284675	0.248815	0.294004	0.248653	0.27189	0.248419	0.268075	0.248396	-0.135261
0.249632	0.286945	0.250734	0.29575	0.250556	0.273683	0.250319	0.269951	0.250326	-0.136457
0.25155	0.289584	0.252671	0.298175	0.252483	0.275323	0.252252	0.272102	0.252228	-0.137385
0.253448	0.291329	0.25457	0.30036	0.254398	0.277322	0.254174	0.274359	0.254174	-0.138582
0.255368	0.293157	0.256509	0.30243	0.256332	0.279659	0.256074	0.276312	0.256083	-0.139229
0.257304	0.295042	0.258408	0.304595	0.258239	0.282024	0.258001	0.278439	0.257987	-0.139972
0.259222	0.297283	0.260343	0.306635	0.260178	0.284305	0.259916	0.280383	0.259931	-0.140692
0.26115	0.299174	0.262265	0.308961	0.262074	0.286622	0.261845	0.282459	0.261825	-0.141162
0.263058	0.301321	0.26418	0.310632	0.264005	0.288729	0.263759	0.284215	0.263756	-0.141859
0.264986	0.303725	0.266114	0.312715	0.265935	0.290889	0.265682	0.286541	0.26569	-0.14224
0.266907	0.306393	0.268029	0.314555	0.267834	0.293077	0.267593	0.288265	0.267605	-0.142976
0.268806	0.308357	0.269932	0.315977	0.269773	0.295778	0.269516	0.290308	0.26952	-0.143167
0.270744	0.30985	0.271872	0.31754	0.271672	0.298338	0.271459	0.292375	0.271439	-0.143616
0.272668	0.312334	0.273787	0.319466	0.27361	0.300368	0.273366	0.2942	0.273367	-0.143791
0.274583	0.314399	0.275702	0.321365	0.275529	0.302509	0.27528	0.29624	0.275267	-0.144072
0.276486	0.316001	0.277623	0.322997	0.277432	0.305517	0.277198	0.298297	0.277209	-0.144312
0.278404	0.3177	0.279554	0.324273	0.279368	0.307797	0.279127	0.300526	0.279126	-0.144627
0.280335	0.320134	0.281469	0.326126	0.281271	0.310427	0.281041	0.302449	0.281049	-0.145106
0.282246	0.321522	0.28337	0.327838	0.283205	0.312421	0.28296	0.304425	0.282966	-0.145095
0.284164	0.323464	0.285292	0.329806	0.285117	0.314714	0.284888	0.306595	0.284888	-0.145515
0.286103	0.326135	0.287231	0.331595	0.287046	0.316827	0.286818	0.308288	0.286806	-0.145702
0.288002	0.327802	0.289154	0.333276	0.288962	0.319237	0.288722	0.310532	0.288706	-0.146175
0.289932	0.329484	0.291069	0.335052	0.290886	0.321386	0.290637	0.312179	0.290641	-0.146382
0.291863	0.331644	0.292972	0.336782	0.292801	0.323517	0.292583	0.314261	0.292545	-0.146392
0.293766	0.333335	0.294905	0.338466	0.294731	0.325776	0.294487	0.315679	0.29448	-0.145918
0.295694	0.335809	0.29682	0.340158	0.296654	0.327951	0.296393	0.317245	0.296396	-0.146072
0.297626	0.337505	0.298735	0.34148	0.298551	0.330025	0.298339	0.319158	0.298309	-0.147008
0.299524	0.339447	0.300655	0.342807	0.300493	0.332259	0.300248	0.321139	0.300224	-0.147266
0.301443	0.340957	0.30258	0.34443	0.302401	0.334341	0.30217	0.323105	0.302156	-0.147553
0.303375	0.342999	0.304511	0.346538	0.304315	0.336765	0.304097	0.324614	0.304086	-0.147694
0.305305	0.344701	0.306408	0.348775	0.306239	0.33875	0.306019	0.326497	0.306001	-0.148048
0.307228	0.34653	0.30835	0.350573	0.308158	0.341323	0.307915	0.327967	0.307916	-0.148063
0.309124	0.348583	0.310268	0.351992	0.310086	0.343357	0.309854	0.32971	0.30984	-0.148415
0.311063	0.35081	0.312168	0.353796	0.312002	0.345587	0.311751	0.331468	0.31177	-0.148221
0.312969	0.351886	0.314098	0.356121	0.313931	0.347983	0.313699	0.333025	0.31367	-0.14879
0.3149	0.353997	0.316005	0.357376	0.315851	0.34983	0.315597	0.334003	0.315588	-0.148929
0.316821	0.356058	0.317943	0.359029	0.317756	0.352192	0.317511	0.287892	0.317503	-0.149036
0.31874	0.358109	0.319866	0.360629	0.31967	0.354511	0.319434	0.037838	0.319449	-0.1493
0.320659	0.360459	0.32178	0.362393	0.321613	0.356111	0.321351	0.0278418	0.321347	-0.149369
0.322559	0.362653	0.32371	0.36422	0.323522	0.358188	0.323278	0.0239326	0.323263	-0.149398
0.324496	0.364423	0.325607	0.365923	0.325451	0.35992	0.325208	0.0218843	0.32519	-0.149755
0.326424	0.366116	0.327525	0.368117	0.327366	0.362166	0.327128	0.0200073	0.327106	-0.150134
0.328341	0.367511	0.329455	0.370091	0.329283	0.364154	0.32903	0.0188047
0.330257	0.369219	0.331378	0.371731	0.331205	0.366471	0.330952	0.0178416
0.332162	0.371418	0.333286	0.373409	0.333105	0.369077	0.332868	0.0169646
0.33408	0.373656	0.33522	0.375089	0.335026	0.371313	0.334795	0.015852
0.336001	0.375417	0.337147	0.377056	0.336971	0.373733	0.336728	0.0153962
0.337935	0.377229	0.339062	0.37966	0.338865	0.375749	0.338629	0.0147459
0.33984	0.378701	0.340966	0.381351	0.340806	0.37783	0.340567	0.0141237
0.341768	0.380655	0.342884	0.3825	0.342726	0.380033	0.342479	0.0134059
0.343694	0.382586	0.34482	0.384429	0.344645	0.382234	0.344408	0.0127129
0.345616	0.384496	0.34675	0.386896	0.346561	0.384321	0.346324	0.0122137
0.347535	0.386097	0.34865	0.388752	0.348487	0.386209	0.348245	0.0119227
0.34945	0.387787	0.350571	0.389786	0.350389	0.388064	0.350162	0.0114396
0.351382	0.389174	0.352499	0.391698	0.352321	0.390263	0.352082	0.0110063
0.353277	0.390233	0.354414	0.393768	0.354251	0.392133	0.353999	0.010573
0.3552	0.391627	0.356345	0.39565	0.356166	0.394388	0.355908	0.0102458
0.357118	0.393509	0.358262	0.397641	0.358079	0.396122	0.357843	0.0100248
0.359036	0.395283	0.360184	0.399525	0.359996	0.398069	0.359761	0.00959148
0.36096	0.397221	0.362099	0.401685	0.361907	0.40018	0.361684	0.00908746
0.362875	0.399241	0.364013	0.403239	0.363822	0.402144	0.363589	0.00860915
0.364816	0.400767	0.365942	0.404888	0.365757	0.404149	0.365516	0.00838809
0.366738	0.402271	0.367856	0.406929	0.367687	0.406018	0.36745	0.00807297
0.368638	0.404056	0.369784	0.408682	0.369601	0.40777	0.369367	0.00778518
0.370568	0.405251	0.371694	0.409976	0.371506	0.410086	0.371269	0.00759788
0.372496	0.407066	0.373606	0.411978	0.373439	0.41208	0.373211	0.00718951
0.374395	0.407887	0.375548	0.413437	0.375347	0.413481	0.375107	0.00676748
0.37634	0.409393	0.377463	0.415469	0.377265	0.415157	0.377041	0.00669192
0.378237	0.410727	0.379362	0.41698	0.379183	0.416856	0.378964	0.00625461
0.380171	0.412778	0.381281	0.418806	0.381113	0.418811	0.380877	0.00603274
0.382103	0.414227	0.383216	0.420427	0.383025	0.42039	0.382784	0.00568627
0.384016	0.416292	0.385148	0.422015	0.384965	0.421974	0.384727	0.00523691
0.385931	0.418083	0.387044	0.423945	0.386862	0.423624	0.386626	0.00485668
0.387843	0.419974	0.388966	0.425692	0.388796	0.425234	0.388545	0.00484462
0.389769	0.421602	0.390888	0.427508	0.390725	0.426746	0.390472	0.00470073
0.391687	0.423146	0.392808	0.429412	0.392639	0.428507	0.392411	0.00406084
0.393597	0.424875	0.394733	0.431167	0.39454	0.430017	0.39431	0.0037827
0.395528	0.427256	0.396664	0.43357	0.396462	0.431603	0.396237	0.00395152
0.397459	0.42921	0.398578	0.435365	0.398398	0.433248
0.399374	0.430305	0.400493	0.436901	0.400302	0.434604
0.401289	0.431899	0.4024	0.438301	0.402222	0.436191
0.403201	0.434383	0.404321	0.439908	0.404143	0.437104
0.40514	0.436224	0.406239	0.441981	0.406073	0.438731
0.407055	0.437733	0.40816	0.443836	0.408009	0.440259
0.408967	0.439689	0.410091	0.445527	0.409909	0.441617
0.410893	0.441767	0.412006	0.447273	0.411842	0.442229
0.412796	0.443378	0.413927	0.449097	0.413756	0.440751
0.414726	0.44549	0.415858	0.45078	0.415679	0.308716
0.416653	0.447329	0.417757	0.452314	0.417603	0.255437
0.418576	0.449532	0.419703	0.45444	0.419515	0.22719
0.420494	0.451136	0.42161	0.4562	0.421446	0.21273
0.422394	0.452811	0.42354	0.459054	0.423353	0.20534
0.424339	0.454584	0.425453	0.461499	0.425259	0.200899
0.426241	0.456339	0.427383	0.463996	0.427189	0.197778
0.428171	0.45876	0.429298	0.465797	0.4291	0.195393
0.430076	0.460559	0.431213	0.467655	0.43103	0.193489
0.431996	0.462266	0.433136	0.46888	0.432961	0.191632
0.433924	0.464175	0.435036	0.470909	0.434873	0.190541
0.435842	0.466059	0.436981	0.473147	0.436787	0.189149
0.437766	0.467774	0.43888	0.474772	0.438717	0.188109
0.439694	0.469585	0.44081	0.476583	0.440631	0.186927
0.441612	0.471291	0.442729	0.478464	0.442559	0.18604
0.44353	0.472643	0.444637	0.480358	0.444476	0.185252
0.445443	0.47456	0.446571	0.482342	0.446405	0.184241
0.447374	0.476445	0.448474	0.485034	0.448321	0.183819
0.449286	0.478	0.450411	0.486751	0.450217	0.183039
0.451203	0.47977	0.45234	0.48834	0.452139	0.182254
0.453134	0.48128	0.454237	0.489921	0.45407	0.181894
0.455057	0.482642	0.45617	0.491661	0.455976	0.18113
0.456969	0.483991	0.458098	0.493646	0.457894	0.180704
0.458887	0.485538	0.460014	0.495667	0.459825	0.179982
0.460788	0.487112	0.461941	0.497147	0.461763	0.179582
0.462726	0.488572	0.463854	0.499013	0.463668	0.179017
0.464653	0.489941	0.465777	0.500764	0.46559	0.178635
0.466548	0.491513	0.467678	0.502469	0.46752	0.1779
0.468493	0.493371	0.469617	0.504172	0.469423	0.178007
0.4704	0.495006	0.47154	0.505884	0.471335	0.177875
0.472322	0.496097	0.473455	0.507566	0.473258	0.177425
0.474252	0.498104	0.475369	0.509412	0.475203	0.176222
0.47615	0.499899	0.47729	0.511804	0.477103	0.175909
0.478089	0.501553	0.479198	0.513453	0.479033	0.175278
0.480008	0.502949	0.481137	0.514647	0.480935	0.175135
0.481927	0.504503	0.483036	0.516024	0.48287	0.174599
0.483841	0.506128	0.484981	0.517899	0.484776	0.174496
0.485772	0.50771	0.486884	0.51964	0.486698	0.174029
0.487687	0.509423	0.488817	0.521414	0.488629	0.173871
0.489601	0.510957	0.490739	0.523024	0.490537	0.173451
0.49152	0.512478	0.492636	0.524419	0.492458	0.17285
0.493438	0.513947	0.494577	0.526105	0.494375	0.172606
0.495351	0.515625	0.496499	0.528276
0.497294	0.516916	0.498406	0.530514
0.499199	0.518337	0.50032	0.531757
0.501118	0.519836	0.502251	0.532667
0.503032	0.521373	0.504178	0.534449
0.504947	0.522717	0.506075	0.535721
0.506878	0.524212	0.508004	0.537234
0.508804	0.525768	0.509912	0.538869
0.510713	0.527318	0.511845	0.540238
0.512628	0.529018	0.51376	0.541693
0.514559	0.53081	0.515692	0.543054
0.516493	0.532472	0.517608	0.544631
0.518399	0.533943	0.519523	0.546035
0.520328	0.535369	0.521435	0.547778
0.522227	0.536814	0.523353	0.548754
0.524157	0.53802	0.525291	0.550405
0.526076	0.539185	0.527198	0.551467
0.527995	0.540815	0.529113	0.55261
0.529909	0.542169	0.531031	0.554277
0.53183	0.543184	0.532976	0.554944
0.533763	0.544295	0.534896	0.55586
0.535678	0.545558	0.536811	0.556295
0.537608	0.547226	0.538726	0.554755
0.539523	0.548894	0.540638	0.545687
0.541437	0.550605	0.542571	0.507433
0.543368	0.552341	0.54447	0.484925
0.545291	0.553441	0.546389	0.473404
0.547195	0.555017	0.548321	0.465816
0.549113	0.55656	0.550252	0.459593
0.551051	0.557902	0.552172	0.454707
0.552953	0.559222	0.554079	0.45075
0.554866	0.560473	0.556009	0.447026
0.556798	0.561694	0.557929	0.443972
0.558717	0.563239	0.559837	0.441237
0.560647	0.564737	0.561772	0.438281
0.562546	0.565964	0.563679	0.435768
0.564461	0.567116	0.565602	0.433149
0.566407	0.568649	0.567526	0.430937
0.568312	0.569979	0.569441	0.428534
0.570226	0.571162	0.571355	0.425949
0.572155	0.572634	0.573268	0.423513
0.574086	0.573674	0.575188	0.421212
0.576006	0.574661	0.577119	0.418843
0.577924	0.576216	0.579037	0.416537
0.579842	0.577525	0.58096	0.413678
0.581764	0.57857	0.582884	0.410761
0.583683	0.579791	0.58479	0.407686
0.585598	0.581122	0.58671	0.404168
0.587528	0.582399	0.58863	0.399898
0.589436	0.583487	0.59057	0.39584
0.59134	0.584812	0.592469	0.391794
0.593262	0.586075	0.594399	0.387496
0.595207	0.587187	0.59633	0.38277
0.597105	0.588571	0.598242	0.37888
0.599043	0.589699	0.600144	0.375382
0.600943	0.59131	0.602066	0.371882
0.602885	0.592465	0.603985	0.369201
0.604779	0.593625	0.605914	0.366621
0.606702	0.594999	0.607845	0.364473
0.608646	0.596478	0.609768	0.362538
0.610542	0.597729	0.611689	0.360982
0.612473	0.599123	0.613588	0.359437
0.614406	0.600577	0.61552	0.35834
0.61632	0.601888	0.617451	0.35737
0.618219	0.603264
0.62015	0.604513
0.622066	0.606132
0.623981	0.60743
0.625926	0.608849
0.627841	0.610081
0.629759	0.611421
0.631674	0.612921
0.633579	0.614441
0.635513	0.615737
0.63742	0.617202
0.639355	0.619116
0.641271	0.620546
0.643201	0.621458
0.6451	0.622305
0.647039	0.6235
0.648954	0.624785
0.650884	0.626055
0.652784	0.627262
0.654714	0.628088
0.65664	0.629205
0.65854	0.63032
0.66046	0.631467
0.662374	0.63248
0.66432	0.633482
0.66622	0.634835
0.668134	0.63583
0.670064	0.637039
0.671994	0.637707
0.673894	0.638965
0.675819	0.639903
0.677734	0.64124
0.679667	0.642565
0.681579	0.643639
0.683519	0.644461
0.685416	0.645501
0.687349	0.646481
0.689264	0.647471
0.691174	0.649103
0.693097	0.649838
0.695015	0.651061
0.696961	0.652618
0.698875	0.653644
0.700782	0.654751
0.702704	0.655608
0.704621	0.65668
0.706551	0.657656
0.708466	0.658503
0.710372	0.659404
0.712299	0.660559
0.714232	0.66244
0.716133	0.663263
0.718055	0.663563
0.719975	0.664537
0.721895	0.665231
0.723812	0.66619
0.725753	0.667143
0.72765	0.667841
0.729598	0.668967
0.731503	0.669885
0.733433	0.671268
0.735346	0.672459
0.737263	0.673187
0.739185	0.673531
0.741092	0.674206
0.743022	0.675136
0.744944	0.67561
0.746862	0.676024
0.748792	0.676531
0.7507	0.676758
0.752617	0.676955
0.75453	0.676175
0.756464	0.674899
0.75838	0.672869
0.760298	0.670115
0.762236	0.666735
0.764132	0.662655
0.766066	0.658786
0.767978	0.655179
0.769888	0.651502
0.771816	0.648254
0.773746	0.645155
0.775646	0.642322
0.777588	0.639929
0.779488	0.637546
0.781421	0.635725
0.783341	0.633739
0.785264	0.632
0.787167	0.630024
0.789114	0.628074
0.79101	0.626585
0.792928	0.624938
0.794873	0.623359
0.796789	0.62172
0.798703	0.62032
0.800633	0.619456
0.802553	0.617972
0.804453	0.615973
0.806383	0.614231
0.808297	0.61239
0.810232	0.610301
0.812147	0.609059
0.81405	0.607831
0.81597	0.60724
0.817885	0.60591
0.819809	0.604215
0.821727	0.602732
0.823664	0.601703
0.825579	0.601009
0.827512	0.599862
0.829429	0.598486
0.831326	0.597322
0.833246	0.596318
0.835167	0.595171
0.83711	0.59424
0.839009	0.59292
0.840948	0.592008
0.84286	0.590847
0.844762	0.590111
0.846685	0.588902
0.848607	0.587803
0.850548	0.58701
0.852452	0.585941
0.854383	0.585132
0.856283	0.584067
0.858226	0.582962
0.860137	0.581896
0.862067	0.581212
0.863964	0.580127
0.865908	0.579449
0.867811	0.578591
0.869748	0.577693
0.871645	0.576981
0.873576	0.576161
0.875492	0.575223
0.87742	0.574265
0.879343	0.573003
0.881261	0.57246
0.883178	0.57169
0.885093	0.570817
0.887023	0.570049
0.88892	0.569208
0.890837	0.568498
0.892784	0.567701
0.894695	0.567135
0.8966	0.566296
0.898517	0.564978
0.900447	0.564145
0.902378	0.563138
0.904286	0.562286
0.906214	0.561555
0.908128	0.560758

## Sheet: Figure 2b
Normalized defect amplitude 2.61				Normalized defect amplitude 1.26				Normalized defect amplitude 0.39				Normalized defect amplitude 0.27				Normalized defect amplitude 0.21
Exp.		Theory		Exp.		Theory		Exp.		Theory		Exp.		Theory		Exp.		Theory
x (π)	y	x (π)	y	x (π)	y	x (π)	y	x (π)	y	x (π)	y	x (π)	y	x (π)	y	x (π)	y	x (π)	y
-0.191683	-0.0623309	-0.0652458	0	-0.193752	-0.0128701	-0.0652458	0	-0.194724	0.0327873	-0.0652458	0	-0.194291	0.00439446	-0.0652458	0	-0.192072	-0.00543526	-0.0652458	0
-0.187284	-0.0533144	-0.0639277	-0.00416828	-0.187077	-0.0208154	-0.0639277	-0.00201196	-0.185788	0.00451475	-0.0639277	-0.000626869	-0.185381	-0.0086984	-0.0639277	-0.000428281	-0.183291	-0.016365	-0.0639277	-0.000339175
-0.182925	-0.0437425	-0.0626096	-0.0163346	-0.180495	-0.0208277	-0.0626096	-0.00788445	-0.177016	0.00391742	-0.0626096	-0.00245656	-0.176632	-0.0028343	-0.0626096	-0.00167834	-0.174665	-0.0118267	-0.0626096	-0.00132915
-0.178604	-0.042046	-0.0612915	-0.035999	-0.173998	-0.0174709	-0.0612915	-0.0173761	-0.168391	0.00335929	-0.0612915	-0.00541389	-0.16803	-0.000698512	-0.0612915	-0.00369881	-0.166179	-0.00277352	-0.0612915	-0.00292925
-0.17432	-0.0317313	-0.0599734	-0.0626718	-0.167581	-0.0125861	-0.0599734	-0.0302507	-0.1599	-0.00326268	-0.0599734	-0.00942522	-0.159562	-0.000827646	-0.0599734	-0.00643938	-0.157822	0.00285871	-0.0599734	-0.00509964
-0.17007	-0.0196427	-0.0586553	-0.095874	-0.161238	-0.00639191	-0.0586553	-0.0462768	-0.151533	-0.00822388	-0.0586553	-0.0144185	-0.151215	0.00160177	-0.0586553	-0.00985082	-0.149581	0.00616064	-0.0586553	-0.00780132
-0.165854	-0.0176058	-0.0573372	-0.135137	-0.154964	0.00131192	-0.0573372	-0.0652283	-0.143277	-0.00815308	-0.0573372	-0.0203232	-0.142979	-7.71215e-05	-0.0573372	-0.013885	-0.141448	0.00375083	-0.0573372	-0.0109961
-0.16167	-0.0105769	-0.0560191	-0.180002	-0.148755	0.00239521	-0.0560191	-0.0868839	-0.135124	-0.00464822	-0.0560191	-0.0270705	-0.134845	-0.000271817	-0.0560191	-0.0184948	-0.133412	0.00142406	-0.0560191	-0.0146468
-0.157516	0.00012026	-0.054701	-0.230021	-0.142607	0.00255498	-0.054701	-0.111027	-0.127063	-0.00369229	-0.054701	-0.0345929	-0.126803	-0.00157915	-0.054701	-0.0236341	-0.125466	0.00284381	-0.054701	-0.0187169
-0.153392	0.0041961	-0.0533829	-0.284757	-0.136516	0.00494219	-0.0533829	-0.137448	-0.119088	-0.00130681	-0.0533829	-0.0428247	-0.118846	-0.00313787	-0.0533829	-0.0292581	-0.117602	-0.00206226	-0.0533829	-0.0231709
-0.149295	0.00711061	-0.0520648	-0.343783	-0.130477	0.00519614	-0.0520648	-0.165939	-0.111191	0.00396474	-0.0520648	-0.0517016	-0.110966	-0.00146289	-0.0520648	-0.0353229	-0.109812	-0.00332542	-0.0520648	-0.0279738
-0.145224	0.00919334	-0.0507467	-0.406683	-0.124487	0.00628943	-0.0507467	-0.196299	-0.103365	0.00317526	-0.0507467	-0.0611611	-0.103157	-0.00107751	-0.0507467	-0.0417857	-0.10209	-0.00164219	-0.0507467	-0.033092
-0.141179	0.00814906	-0.0494286	-0.473049	-0.118544	0.00640142	-0.0494286	-0.228333	-0.0956025	0.00542654	-0.0494286	-0.0711419	-0.0954114	0.00210499	-0.0494286	-0.0486046	-0.0944292	0.000421819	-0.0494286	-0.0384922
-0.137158	0.00880604	-0.0481105	-0.542486	-0.112644	0.00742182	-0.0481105	-0.261849	-0.0878985	0.00699103	-0.0481105	-0.0815846	-0.0877236	0.0039754	-0.0481105	-0.0557392	-0.0868248	0.00227761	-0.0481105	-0.0441424
-0.133161	0.0109579	-0.0467924	-0.614609	-0.106784	0.00742182	-0.0467924	-0.296662	-0.0802469	0.00672619	-0.0467924	-0.0924311	-0.080088	0.00389703	-0.0467924	-0.0631496	-0.079271	0.0034036	-0.0467924	-0.0500111
-0.129185	0.0119532	-0.0454743	-0.689043	-0.100961	0.0070633	-0.0454743	-0.33259	-0.0726425	0.00350094	-0.0454743	-0.103625	-0.0724992	0.00323548	-0.0454743	-0.0707975	-0.0717624	0.00132909	-0.0454743	-0.0560678
-0.125231	0.0137556	-0.0441562	-0.765422	-0.095173	0.00952587	-0.0441562	-0.369457	-0.0650801	-0.00893558	-0.0441562	-0.115112	-0.0649521	-0.00484504	-0.0441562	-0.0786453	-0.0642943	-0.00409378	-0.0441562	-0.0622828
-0.121297	0.0135958	-0.0428381	-0.843394	-0.0894173	0.0104927	-0.0428381	-0.407093	-0.0575547	-0.0321021	-0.0428381	-0.126838	-0.0574419	-0.0204101	-0.0428381	-0.0866567	-0.0568619	-0.0182021	-0.0428381	-0.0686274
-0.117383	0.0117151	-0.04152	-0.922614	-0.0836915	0.00878257	-0.04152	-0.445331	-0.0500617	-0.0745926	-0.04152	-0.138752	-0.0499639	-0.0512161	-0.04152	-0.0947964	-0.0494607	-0.0427139	-0.04152	-0.0750736
-0.113487	0.0117049	-0.0402019	-1.00275	-0.0779932	0.00351483	-0.0402019	-0.484011	-0.0425966	-0.134674	-0.0402019	-0.150804	-0.0425135	-0.0919039	-0.0402019	-0.10303	-0.0420863	-0.0759622	-0.0402019	-0.0815942
-0.109609	0.0113613	-0.0388838	-1.08348	-0.0723204	-0.00298311	-0.0388838	-0.522976	-0.035155	-0.204184	-0.0388838	-0.162944	-0.0350866	-0.139975	-0.0388838	-0.111325	-0.0347347	-0.113432	-0.0388838	-0.088163
-0.105747	0.0142715	-0.0375657	-1.16448	-0.0666709	-0.0212816	-0.0375657	-0.562077	-0.0277326	-0.274156	-0.0375657	-0.175127	-0.0276787	-0.18862	-0.0375657	-0.119648	-0.0274015	-0.150687	-0.0375657	-0.0947545
-0.101902	0.0137127	-0.0362477	-1.24547	-0.0610425	-0.0538088	-0.0362477	-0.601166	-0.0203253	-0.332942	-0.0362477	-0.187306	-0.0202859	-0.228814	-0.0362477	-0.127969	-0.020083	-0.182992	-0.0362477	-0.101344
-0.0980718	0.0149595	-0.0349296	-1.32614	-0.0554335	-0.117902	-0.0349296	-0.640104	-0.0129291	-0.369102	-0.0349296	-0.199438	-0.012904	-0.251372	-0.0349296	-0.136257	-0.012775	-0.200297	-0.0349296	-0.107908
-0.0942565	0.0170362	-0.0336115	-1.40621	-0.0498418	-0.222946	-0.0336115	-0.678755	-0.00553979	-0.38687	-0.0336115	-0.21148	-0.00552905	-0.262973	-0.0336115	-0.144485	-0.00547381	-0.207762	-0.0336115	-0.114424
-0.090455	0.0159308	-0.0322934	-1.48542	-0.0442655	-0.362897	-0.0322934	-0.716987	0.00184651	-0.38914	-0.0322934	-0.223392	0.00184293	-0.265177	-0.0322934	-0.152623	0.00182452	-0.210726	-0.0322934	-0.120869
-0.0866668	0.0151673	-0.0309753	-1.5635	-0.0387029	-0.523009	-0.0309753	-0.754675	0.00923381	-0.382042	-0.0309753	-0.235135	0.00921591	-0.258223	-0.0309753	-0.160646	0.00912382	-0.206178	-0.0309753	-0.127223
-0.0828911	0.00992166	-0.0296572	-1.6402	-0.0331521	-0.686479	-0.0296572	-0.791699	0.0166261	-0.357427	-0.0296572	-0.24667	0.0165938	-0.244976	-0.0296572	-0.168527	0.0164279	-0.195011	-0.0296572	-0.133464
-0.0791273	0.00173919	-0.0283391	-1.71529	-0.0276115	-0.84382	-0.0283391	-0.827943	0.0240273	-0.30361	-0.0283391	-0.257963	0.0239807	-0.20834	-0.0283391	-0.176242	0.0237407	-0.166796	-0.0283391	-0.139574
-0.0753747	-0.00440126	-0.027021	-1.78853	-0.0220792	-0.982544	-0.027021	-0.863296	0.0314416	-0.236643	-0.027021	-0.268978	0.0313805	-0.16407	-0.027021	-0.183768	0.031066	-0.131481	-0.027021	-0.145534
-0.0716328	-0.0180537	-0.0257029	-1.85971	-0.0165536	-1.10057	-0.0257029	-0.897653	0.0388731	-0.167178	-0.0257029	-0.279682	0.0387974	-0.115496	-0.0257029	-0.191081	0.0384079	-0.0938052	-0.0257029	-0.151326
-0.067901	-0.0391759	-0.0243848	-1.92862	-0.0110329	-1.18532	-0.0243848	-0.930913	0.0463259	-0.102886	-0.0243848	-0.290045	0.0462355	-0.0693893	-0.0243848	-0.198161	0.0457704	-0.0575152	-0.0243848	-0.156933
-0.0641786	-0.0710129	-0.0230667	-1.99505	-0.00551565	-1.23625	-0.0230667	-0.96298	0.0538044	-0.0507932	-0.0230667	-0.300036	0.0536991	-0.0341	-0.0230667	-0.204987	0.0531576	-0.0287453	-0.0230667	-0.162339
-0.0604651	-0.117824	-0.0217486	-2.05883	0	-1.25773	-0.0217486	-0.993765	0.061313	-0.0181214	-0.0217486	-0.309628	0.0611927	-0.0112523	-0.0217486	-0.21154	0.0605739	-0.00995167	-0.0217486	-0.167528
-0.0567598	-0.196369	-0.0204305	-2.11977	0.00551565	-1.23625	-0.0204305	-1.02318	0.0688563	-0.00414115	-0.0204305	-0.318793	0.0687208	-0.00172992	-0.0204305	-0.217802	0.0680236	-0.00177006	-0.0204305	-0.172487
-0.0530624	-0.314724	-0.0191124	-2.17771	0.0110329	-1.18532	-0.0191124	-1.05115	0.0764392	0.00540389	-0.0191124	-0.327507	0.0762881	0.0046029	-0.0191124	-0.223755	0.0755113	0.00292925	-0.0191124	-0.177202
-0.0493722	-0.47321	-0.0177943	-2.2325	0.0165536	-1.10057	-0.0177943	-1.07759	0.0840665	0.00703069	-0.0177943	-0.335746	0.0838997	0.00510106	-0.0177943	-0.229384	0.0830419	0.00265843	-0.0177943	-0.18166
-0.0456886	-0.664144	-0.0164762	-2.28398	0.0220792	-0.982544	-0.0164762	-1.10244	0.0917436	0.00795386	-0.0164762	-0.343488	0.0915607	0.00383267	-0.0164762	-0.234673	0.0906204	0.00197468	-0.0164762	-0.185848
-0.0420112	-0.877227	-0.0151581	-2.33202	0.0276115	-0.84382	-0.0151581	-1.12563	0.099476	0.00499237	-0.0151581	-0.350712	0.0992766	0.000954455	-0.0151581	-0.239609	0.098252	-8.61366e-05	-0.0151581	-0.189758
-0.0383394	-1.10339	-0.01384	-2.37649	0.0331521	-0.686479	-0.01384	-1.1471	0.10727	0.00277105	-0.01384	-0.357401	0.107053	-0.00234177	-0.01384	-0.244179	0.105942	-0.00354707	-0.01384	-0.193377
-0.0346728	-1.3282	-0.0125219	-2.41729	0.0387029	-0.523009	-0.0125219	-1.16679	0.115131	0.00134289	-0.0125219	-0.363537	0.114897	-0.00259067	-0.0125219	-0.248371	0.113698	-0.0043722	-0.0125219	-0.196696
-0.0310107	-1.55372	-0.0112038	-2.45431	0.0442655	-0.362897	-0.0112038	-1.18465	0.123066	-0.00228542	-0.0112038	-0.369103	0.122815	-0.0019431	-0.0112038	-0.252174	0.121524	0.00171952	-0.0112038	-0.199708
-0.0273528	-1.76749	-0.00988572	-2.48744	0.0498418	-0.222946	-0.00988572	-1.20065	0.131082	-0.00570485	-0.00988572	-0.374087	0.130813	-0.000823101	-0.00988572	-0.255579	0.129429	0.00247641	-0.00988572	-0.202405
-0.0236985	-1.95906	-0.00856763	-2.51662	0.0554335	-0.117902	-0.00856763	-1.21473	0.139188	-0.00677939	-0.00856763	-0.378475	0.1389	-4.83906e-05	-0.00856763	-0.258577	0.137419	0.00237851	-0.00856763	-0.204779
-0.0200473	-2.13479	-0.00724953	-2.54177	0.0610425	-0.0538088	-0.00724953	-1.22687	0.147392	-0.00730768	-0.00724953	-0.382257	0.147084	0.00112063	-0.00724953	-0.261161	0.145502	0.00446	-0.00724953	-0.206825
-0.0163987	-2.28791	-0.00593143	-2.56282	0.0666709	-0.0212816	-0.00593143	-1.23703	0.155702	-0.00590403	-0.00593143	-0.385422	0.155374	0.00084905	-0.00593143	-0.263323	0.153688	0.00644763	-0.00593143	-0.208538
-0.0127523	-2.40804	-0.00461334	-2.57972	0.0723204	-0.00298311	-0.00461334	-1.24519	0.16413	0.00288744	-0.00461334	-0.387964	0.16378	-0.00067774	-0.00461334	-0.26506	0.161985	-0.000652266	-0.00461334	-0.209913
-0.00910762	-2.49775	-0.00329524	-2.59243	0.0779932	0.00351483	-0.00329524	-1.25133	0.172686	0.00544178	-0.00329524	-0.389876	0.172314	-0.00139769	-0.00329524	-0.266366	0.170405	-0.00556365	-0.00329524	-0.210948
-0.00546409	-2.56311	-0.00197714	-2.60092	0.0836915	0.00878257	-0.00197714	-1.25542	0.181383	0.00405775	-0.00197714	-0.391153	0.180987	-0.00689796	-0.00197714	-0.267239	0.17896	-0.0133	-0.00197714	-0.211639
-0.00182129	-2.60008	-0.000659048	-2.60518	0.0894173	0.0104927	-0.000659048	-1.25748	0.190235	0.00470926	-0.000659048	-0.391793	0.189815	-0.00544031	-0.000659048	-0.267676	0.187662	-0.00904394	-0.000659048	-0.211985
0.00182129	-2.60008	0.000659048	-2.60518	0.095173	0.00952587	0.000659048	-1.25748			0.000659048	-0.391793			0.000659048	-0.267676			0.000659048	-0.211985
0.00546409	-2.56311	0.00197714	-2.60092	0.100961	0.0070633	0.00197714	-1.25542			0.00197714	-0.391153			0.00197714	-0.267239			0.00197714	-0.211639
0.00910762	-2.49775	0.00329524	-2.59243	0.106784	0.00742182	0.00329524	-1.25133			0.00329524	-0.389876			0.00329524	-0.266366			0.00329524	-0.210948
0.0127523	-2.40804	0.00461334	-2.57972	0.112644	0.00742182	0.00461334	-1.24519			0.00461334	-0.387964			0.00461334	-0.26506			0.00461334	-0.209913
0.0163987	-2.28791	0.00593143	-2.56282	0.118544	0.00640142	0.00593143	-1.23703			0.00593143	-0.385422			0.00593143	-0.263323			0.00593143	-0.208538
0.0200473	-2.13479	0.00724953	-2.54177	0.124487	0.00628943	0.00724953	-1.22687			0.00724953	-0.382257			0.00724953	-0.261161			0.00724953	-0.206825
0.0236985	-1.95906	0.00856763	-2.51662	0.130477	0.00519614	0.00856763	-1.21473			0.00856763	-0.378475			0.00856763	-0.258577			0.00856763	-0.204779
0.0273528	-1.76749	0.00988572	-2.48744	0.136516	0.00494219	0.00988572	-1.20065			0.00988572	-0.374087			0.00988572	-0.255579			0.00988572	-0.202405
0.0310107	-1.55372	0.0112038	-2.45431	0.142607	0.00255498	0.0112038	-1.18465			0.0112038	-0.369103			0.0112038	-0.252174			0.0112038	-0.199708
0.0346728	-1.3282	0.0125219	-2.41729	0.148755	0.00239521	0.0125219	-1.16679			0.0125219	-0.363537			0.0125219	-0.248371			0.0125219	-0.196696
0.0383394	-1.10339	0.01384	-2.37649	0.154964	0.00131192	0.01384	-1.1471			0.01384	-0.357401			0.01384	-0.244179			0.01384	-0.193377
0.0420112	-0.877227	0.0151581	-2.33202	0.161238	-0.00639191	0.0151581	-1.12563			0.0151581	-0.350712			0.0151581	-0.239609			0.0151581	-0.189758
0.0456886	-0.664144	0.0164762	-2.28398	0.167581	-0.0125861	0.0164762	-1.10244			0.0164762	-0.343488			0.0164762	-0.234673			0.0164762	-0.185848
0.0493722	-0.47321	0.0177943	-2.2325	0.173998	-0.0174709	0.0177943	-1.07759			0.0177943	-0.335746			0.0177943	-0.229384			0.0177943	-0.18166
0.0530624	-0.314724	0.0191124	-2.17771	0.180495	-0.0208277	0.0191124	-1.05115			0.0191124	-0.327507			0.0191124	-0.223755			0.0191124	-0.177202
0.0567598	-0.196369	0.0204305	-2.11977	0.187077	-0.0208154	0.0204305	-1.02318			0.0204305	-0.318793			0.0204305	-0.217802			0.0204305	-0.172487
0.0604651	-0.117824	0.0217486	-2.05883	0.193752	-0.0128701	0.0217486	-0.993765			0.0217486	-0.309628			0.0217486	-0.21154			0.0217486	-0.167528
0.0641786	-0.0710129	0.0230667	-1.99505			0.0230667	-0.96298			0.0230667	-0.300036			0.0230667	-0.204987			0.0230667	-0.162339
0.067901	-0.0391759	0.0243848	-1.92862			0.0243848	-0.930913			0.0243848	-0.290045			0.0243848	-0.198161			0.0243848	-0.156933
0.0716328	-0.0180537	0.0257029	-1.85971			0.0257029	-0.897653			0.0257029	-0.279682			0.0257029	-0.191081			0.0257029	-0.151326
0.0753747	-0.00440126	0.027021	-1.78853			0.027021	-0.863296			0.027021	-0.268978			0.027021	-0.183768			0.027021	-0.145534
0.0791273	0.00173919	0.0283391	-1.71529			0.0283391	-0.827943			0.0283391	-0.257963			0.0283391	-0.176242			0.0283391	-0.139574
0.0828911	0.00992166	0.0296572	-1.6402			0.0296572	-0.791699			0.0296572	-0.24667			0.0296572	-0.168527			0.0296572	-0.133464
0.0866668	0.0151673	0.0309753	-1.5635			0.0309753	-0.754675			0.0309753	-0.235135			0.0309753	-0.160646			0.0309753	-0.127223
0.090455	0.0159308	0.0322934	-1.48542			0.0322934	-0.716987			0.0322934	-0.223392			0.0322934	-0.152623			0.0322934	-0.120869
0.0942565	0.0170362	0.0336115	-1.40621			0.0336115	-0.678755			0.0336115	-0.21148			0.0336115	-0.144485			0.0336115	-0.114424
0.0980718	0.0149595	0.0349296	-1.32614			0.0349296	-0.640104			0.0349296	-0.199438			0.0349296	-0.136257			0.0349296	-0.107908
0.101902	0.0137127	0.0362477	-1.24547			0.0362477	-0.601166			0.0362477	-0.187306			0.0362477	-0.127969			0.0362477	-0.101344
0.105747	0.0142715	0.0375657	-1.16448			0.0375657	-0.562077			0.0375657	-0.175127			0.0375657	-0.119648			0.0375657	-0.0947545
0.109609	0.0113613	0.0388838	-1.08348			0.0388838	-0.522976			0.0388838	-0.162944			0.0388838	-0.111325			0.0388838	-0.088163
0.113487	0.0117049	0.0402019	-1.00275			0.0402019	-0.484011			0.0402019	-0.150804			0.0402019	-0.10303			0.0402019	-0.0815942
0.117383	0.0117151	0.04152	-0.922614			0.04152	-0.445331			0.04152	-0.138752			0.04152	-0.0947964			0.04152	-0.0750736
0.121297	0.0135958	0.0428381	-0.843394			0.0428381	-0.407093			0.0428381	-0.126838			0.0428381	-0.0866567			0.0428381	-0.0686274
0.125231	0.0137556	0.0441562	-0.765422			0.0441562	-0.369457			0.0441562	-0.115112			0.0441562	-0.0786453			0.0441562	-0.0622828
0.129185	0.0119532	0.0454743	-0.689043			0.0454743	-0.33259			0.0454743	-0.103625			0.0454743	-0.0707975			0.0454743	-0.0560678
0.133161	0.0109579	0.0467924	-0.614609			0.0467924	-0.296662			0.0467924	-0.0924311			0.0467924	-0.0631496			0.0467924	-0.0500111
0.137158	0.00880604	0.0481105	-0.542486			0.0481105	-0.261849			0.0481105	-0.0815846			0.0481105	-0.0557392			0.0481105	-0.0441424
0.141179	0.00814906	0.0494286	-0.473049			0.0494286	-0.228333			0.0494286	-0.0711419			0.0494286	-0.0486046			0.0494286	-0.0384922
0.145224	0.00919334	0.0507467	-0.406683			0.0507467	-0.196299			0.0507467	-0.0611611			0.0507467	-0.0417857			0.0507467	-0.033092
0.149295	0.00711061	0.0520648	-0.343783			0.0520648	-0.165939			0.0520648	-0.0517016			0.0520648	-0.0353229			0.0520648	-0.0279738
0.153392	0.0041961	0.0533829	-0.284757			0.0533829	-0.137448			0.0533829	-0.0428247			0.0533829	-0.0292581			0.0533829	-0.0231709
0.157516	0.00012026	0.054701	-0.230021			0.054701	-0.111027			0.054701	-0.0345929			0.054701	-0.0236341			0.054701	-0.0187169
0.16167	-0.0105769	0.0560191	-0.180002			0.0560191	-0.0868839			0.0560191	-0.0270705			0.0560191	-0.0184948			0.0560191	-0.0146468
0.165854	-0.0176058	0.0573372	-0.135137			0.0573372	-0.0652283			0.0573372	-0.0203232			0.0573372	-0.013885			0.0573372	-0.0109961
0.17007	-0.0196427	0.0586553	-0.095874			0.0586553	-0.0462768			0.0586553	-0.0144185			0.0586553	-0.00985082			0.0586553	-0.00780132
0.17432	-0.0317313	0.0599734	-0.0626718			0.0599734	-0.0302507			0.0599734	-0.00942522			0.0599734	-0.00643938			0.0599734	-0.00509964
0.178604	-0.042046	0.0612915	-0.035999			0.0612915	-0.0173761			0.0612915	-0.00541389			0.0612915	-0.00369881			0.0612915	-0.00292925
0.182925	-0.0437425	0.0626096	-0.0163346			0.0626096	-0.00788445			0.0626096	-0.00245656			0.0626096	-0.00167834			0.0626096	-0.00132915
0.187284	-0.0533144	0.0639277	-0.00416828			0.0639277	-0.00201196			0.0639277	-0.000626869			0.0639277	-0.000428281			0.0639277	-0.000339175
0.191683	-0.0623309	0.0652458	0			0.0652458	0			0.0652458	0			0.0652458	0			0.0652458	0

## Sheet: Figure 2c
Normalized defect amplitude 2.61								Normalized defect amplitude 1.26								Normalized defect amplitude 0.39								Normalized defect amplitude 0.27								Normalized defect amplitude 0.21
Exp.				Theory				Exp.				Theory				Exp.				Theory				Exp.				Theory				Exp.				Theory
x (mT)	y	x (mT)	Total error bar length	x (mT)	y	x (mT)	Total error bar length	x (mT)	y	x (mT)	Total error bar length	x (mT)	y	x (mT)	Total error bar length	x (mT)	y	x (mT)	Total error bar length	x (mT)	y	x (mT)	Total error bar length	x (mT)	y	x (mT)	Total error bar length	x (mT)	y	x (mT)	Total error bar length	x (mT)	y	x (mT)	Total error bar length	x (mT)	y	x (mT)	Total error bar length
-66	0.0783213	-66	0.0312097	-66	0.0861257	-66	0.00248134	-66	0.0627627	-66	0.0308964	-66	0.0547966	-66	0.000746139	-66	0.234395	-66	0.0375063	-66	0.197655	-66	0.0232452	-66	0.282899	-66	0.0403628	-66	0.262773	-66	0.0335129	-66	0.366986	-66	0.045974	-66	0.302557	-66	0.0407748
-59.4	0.102492	-59.4	0.0318243	-52.8	0.13323	-59.4	0.0024306	-59.4	0.0824243	-59.4	0.0313032	-52.8	0.0990369	-59.4	8.7182e-05	-59.4	0.253529	-59.4	0.0385939	-52.8	0.238824	-59.4	0.0239967	-59.4	0.301958	-59.4	0.041569	-52.8	0.308024	-59.4	0.0344425	-59.4	0.388111	-59.4	0.0474871	-52.8	0.350356	-59.4	0.0422274
-52.8	0.126825	-52.8	0.0325923	-39.6	0.184039	-52.8	0.00236116	-52.8	0.103101	-52.8	0.0318418	-39.6	0.149907	-52.8	0.000622187	-52.8	0.272114	-52.8	0.0397	-39.6	0.281614	-52.8	0.0247404	-52.8	0.322969	-52.8	0.0429462	-39.6	0.354379	-52.8	0.0355944	-52.8	0.409891	-52.8	0.0490826	-39.6	0.398903	-52.8	0.0432044
-46.2	0.150894	-46.2	0.033489	-26.4	0.237679	-46.2	0.00229394	-46.2	0.127516	-46.2	0.0326162	-26.4	0.20457	-46.2	0.000958197	-46.2	0.290861	-46.2	0.0408615	-26.4	0.32587	-46.2	0.0254392	-46.2	0.342683	-46.2	0.0442799	-26.4	0.40201	-46.2	0.0365858	-46.2	0.431331	-46.2	0.0506852	-26.4	0.448659	-46.2	0.0443908
-39.6	0.181179	-39.6	0.0347947	-13.2	0.293573	-39.6	0.00221307	-39.6	0.152987	-39.6	0.0335731	-13.2	0.261777	-39.6	0.00114921	-39.6	0.310122	-39.6	0.0420984	-13.2	0.371554	-39.6	0.0260112	-39.6	0.364344	-39.6	0.0457874	-13.2	0.450471	-39.6	0.037437	-39.6	0.453258	-39.6	0.052354	-13.2	0.498951	-39.6	0.0456713
-33	0.208275	-33	0.036114	0	0.351307	-33	0.00216099	-33	0.180082	-33	0.0347442	0	0.320864	-33	0.00125304	-33	0.334003	-33	0.043688	0	0.418524	-33	0.0265102	-33	0.383089	-33	0.0471242	0	0.499871	-33	0.0381889	-33	0.474718	-33	0.0540138	0	0.55027	-33	0.0467436
-26.4	0.235977	-26.4	0.0375942	13.2	0.410578	-26.4	0.00208222	-26.4	0.207665	-26.4	0.0360828	13.2	0.381417	-26.4	0.00135122	-26.4	0.354879	-26.4	0.0451235	13.2	0.466663	-26.4	0.0269777	-26.4	0.402906	-26.4	0.0485672	13.2	0.550179	-26.4	0.039142	-26.4	0.499102	-26.4	0.0559285	13.2	0.602102	-26.4	0.0476635
-19.8	0.264172	-19.8	0.0392216	26.4	0.471136	-19.8	0.00201582	-19.8	0.235431	-19.8	0.0375638	26.4	0.443158	-19.8	0.0013929	-19.8	0.376163	-19.8	0.0466269	26.4	0.516014	-19.8	0.0274176	-19.8	0.425104	-19.8	0.0502167	26.4	0.601191	-19.8	0.03997	-19.8	0.521137	-19.8	0.0576828	26.4	0.6547	-19.8	0.0487667
-13.2	0.293488	-13.2	0.0410276	39.6	0.532819	-13.2	0.00196121	-13.2	0.264685	-13.2	0.0392523	39.6	0.505892	-13.2	0.00142407	-13.2	0.396536	-13.2	0.0481002	39.6	0.566478	-13.2	0.0278213	-13.2	0.446566	-13.2	0.0518417	39.6	0.652958	-13.2	0.0407164	-13.2	0.544616	-13.2	0.0595746	39.6	0.707858	-13.2	0.0497463
-6.6	0.324524	-6.6	0.0430501	52.8	0.595463	-6.6	0.00190425	-6.6	0.294274	-6.6	0.0410775	52.8	0.569464	-6.6	0.0014388	-6.6	0.41971	-6.6	0.0498129	52.8	0.618114	-6.6	0.0282636	-6.6	0.468473	-6.6	0.0535282	52.8	0.705509	-6.6	0.0414108	-6.6	0.568623	-6.6	0.0615309	52.8	0.761608	-6.6	0.0507026
0	0.352688	0	0.044971	66	0.658945	0	0.00185034	0	0.327135	0	0.0432249	66	0.633759	0	0.00144977	0	0.442229	0	0.051511	66	0.670944	0	0.0286374	0	0.488472	0	0.0550902	66	0.758694	0	0.0421912	0	0.59083	0	0.0633586	66	0.815933	0	0.0516557
6.6	0.381524	6.6	0.0470115			6.6	0.00179645	6.6	0.35312	6.6	0.045001			6.6	0.00145281	6.6	0.464535	6.6	0.0532231			6.6	0.0288662	6.6	0.509903	6.6	0.0567857			6.6	0.0428795	6.6	0.614668	6.6	0.0653381			6.6	0.0524841
13.2	0.410719	13.2	0.0491439			13.2	0.00174192	13.2	0.383204	13.2	0.0471325			13.2	0.00144084	13.2	0.488209	13.2	0.0550696			13.2	0.0290721	13.2	0.531175	13.2	0.0584888			13.2	0.0434966	13.2	0.638792	13.2	0.0673583			13.2	0.0532668
19.8	0.440935	19.8	0.0514127			19.8	0.00170158	19.8	0.413195	19.8	0.0493276			19.8	0.0014322	19.8	0.511153	19.8	0.0568853			19.8	0.0292525	19.8	0.552105	19.8	0.0601826			19.8	0.044024	19.8	0.661976	19.8	0.0693143			19.8	0.0542747
26.4	0.470451	26.4	0.0536818			26.4	0.0016688	26.4	0.44431	26.4	0.0516696			26.4	0.00142379	26.4	0.530788	26.4	0.0584576			26.4	0.0293132	26.4	0.574194	26.4	0.0619879			26.4	0.0446756	26.4	0.685048	26.4	0.0712741			26.4	0.0550021
33	0.501972	33	0.0561558			33	0.00162006	33	0.475094	33	0.0540431			33	0.00141468	33	0.556295	33	0.0605236			33	0.0294031	33	0.596665	33	0.0638415			33	0.0452641	33	0.709715	33	0.0733826			33	0.055668
39.6	0.531785	39.6	0.0585379			39.6	0.00158663	39.6	0.508331	39.6	0.0566606			39.6	0.00140201	39.6	0.579846	39.6	0.0624526			39.6	0.0293692	39.6	0.620739	39.6	0.0658449			39.6	0.045707	39.6	0.732841	39.6	0.0753707			39.6	0.0565728
46.2	0.561301	46.2	0.060932			46.2	0.00155279	46.2	0.537421	46.2	0.0589925			46.2	0.00138695	46.2	0.602182	46.2	0.0642991			46.2	0.0292622	46.2	0.643444	46.2	0.0677496			46.2	0.0461231	46.2	0.758463	46.2	0.0775853			46.2	0.0572868
52.8	0.591664	52.8	0.0634276			52.8	0.0015206	52.8	0.570524	52.8	0.0616867			52.8	0.00137871	52.8	0.626245	52.8	0.0663056			52.8	0.0290863	52.8	0.667824	52.8	0.0698099			52.8	0.0466409	52.8	0.781921	52.8	0.079623			52.8	0.0578284
59.4	0.624045	59.4	0.0661214			59.4	0.00148873	59.4	0.596275	59.4	0.0638092			59.4	0.0013629	59.4	0.651104	59.4	0.0683954			59.4	0.0287935	59.4	0.688074	59.4	0.071532			59.4	0.0470398	59.4	0.808558	59.4	0.0819476			59.4	0.0586004
66	0.653256	66	0.068577			66	0.00147016	66	0.631304	66	0.0667295			66	0.00135501	66	0.676955	66	0.0705852			66	0.0284294	66	0.710822	66	0.0734775			66	0.0474036	66	0.831378	66	0.0839474			66	0.0592233

## Sheet: Figure 3a
Magneto-elastic buckling number 0.18								Magneto-elastic buckling number 0.09								Magneto-elastic buckling number 0								Magneto-elastic buckling number -0.09								Magneto-elastic buckling number -0.18
MRE-22				MRE-32				MRE-22				MRE-32				MRE-22				MRE-32				MRE-22				MRE-32				MRE-22				MRE-32
Exp.		Theory		Exp.		Theory		Exp.		Theory		Exp.		Theory		Exp.		Theory		Exp.		Theory		Exp.		Theory		Exp.		Theory		Exp.		Theory		Exp.		Theory
x	y	x	y	x	y	x	y	x	y	x	y	x	y	x	y	x	y	x	y	x	y	x	y	x	y	x	y	x	y	x	y	x	y	x	y	x	y	x	y
0.13729	0.784735	0.1027	0.919523	0.168958	0.774683	0.1	0.925916	0.13729	0.692735	0.1027	0.803865	0.168958	0.679142	0.1	0.809824	0.13729	0.597761	0.1027	0.689685	0.168958	0.587979	0.1	0.695158	0.13729	0.509444	0.1027	0.577115	0.168958	0.49781	0.1	0.582058	0.13729	0.418174	0.1027	0.466705	0.168958	0.406946	0.1	0.471372
0.211694	0.781921	0.1373	0.859937	0.216051	0.721372	0.169	0.814555	0.211694	0.685048	0.1373	0.747593	0.216051	0.633271	0.169	0.704952	0.211694	0.59083	0.1373	0.637288	0.216051	0.547011	0.169	0.597413	0.211694	0.499102	0.1373	0.528725	0.216051	0.458905	0.169	0.492406	0.211694	0.409891	0.1373	0.423188	0.216051	0.37162	0.169	0.389955
0.267731	0.667824	0.18	0.799437	0.355891	0.627784	0.2161	0.756601	0.267731	0.574194	0.18	0.690613	0.355891	0.540043	0.2161	0.650233	0.267731	0.488472	0.18	0.583946	0.355891	0.453493	0.2161	0.546332	0.267731	0.402906	0.18	0.479653	0.355891	0.370835	0.2161	0.445255	0.267731	0.322969	0.18	0.378461	0.355891	0.292112	0.2161	0.347509
0.390078	0.626245	0.2241	0.748087	0.408376	0.591593	0.25	0.721225	0.390078	0.530788	0.2241	0.641841	0.408376	0.504034	0.25	0.616624	0.390078	0.442229	0.2241	0.538174	0.408376	0.420549	0.25	0.514759	0.390078	0.354879	0.2241	0.437448	0.408376	0.340776	0.25	0.416029	0.390078	0.272114	0.2241	0.340177	0.408376	0.259446	0.25	0.321041
0.407823	0.682778	0.2677	0.705509	0.467332	0.587289	0.3	0.676395	0.407823	0.5823	0.2677	0.601191	0.467332	0.499526	0.3	0.573832	0.407823	0.48782	0.2677	0.499871	0.467332	0.410806	0.3	0.474574	0.407823	0.393859	0.2677	0.40201	0.467332	0.328397	0.3	0.378852	0.407823	0.306136	0.2677	0.308024	0.467332	0.24509	0.3	0.287544
0.460746	0.553116	0.32	0.662999	0.557203	0.526511	0.3559	0.634862	0.460746	0.458198	0.32	0.56023	0.557203	0.432495	0.3559	0.533777	0.460746	0.373206	0.32	0.461063	0.557203	0.346318	0.3559	0.436593	0.460746	0.291511	0.32	0.36586	0.557203	0.266939	0.3559	0.343626	0.460746	0.21973	0.32	0.275119	0.557203	0.19366	0.3559	0.255575
0.482539	0.578868	0.3848	0.621041	0.584884	0.5242	0.4084	0.602827	0.482539	0.48454	0.3848	0.51891	0.584884	0.430432	0.4084	0.50228	0.482539	0.396441	0.3848	0.421353	0.584884	0.343551	0.4084	0.406386	0.482539	0.308939	0.3848	0.32858	0.584884	0.260482	0.4084	0.315408	0.482539	0.237279	0.3848	0.241285	0.584884	0.186371	0.4084	0.230073
0.51367	0.605364	0.4078	0.608704	0.751326	0.518905	0.4673	0.574272	0.51367	0.503404	0.4078	0.506425	0.751326	0.407479	0.4673	0.472957	0.51367	0.411272	0.4078	0.409107	0.751326	0.302669	0.4673	0.377664	0.51367	0.323529	0.4078	0.317045	0.751326	0.214195	0.4673	0.288266	0.51367	0.245485	0.4078	0.230657	0.751326	0.13803	0.4673	0.205399
0.650649	0.502423	0.4607	0.585364	0.784039	0.505883	0.4997	0.562119	0.650649	0.39435	0.4607	0.481519	0.784039	0.395173	0.4997	0.459313	0.650649	0.300387	0.4607	0.384255	0.784039	0.288761	0.4997	0.36392	0.650649	0.214327	0.4607	0.293254	0.784039	0.189183	0.4997	0.275154	0.650649	0.143928	0.4607	0.208877	0.784039	0.105007	0.4997	0.193415
0.718827	0.562859	0.4825	0.578004	1.23843	0.542232	0.5572	0.552101	0.718827	0.444518	0.4825	0.47278	1.23843	0.427008	0.5572	0.439493	0.718827	0.335988	0.4825	0.375216	1.23843	0.312473	0.5572	0.342728	0.718827	0.242885	0.4825	0.284433	1.23843	0.198988	0.5572	0.254438	0.718827	0.167976	0.4825	0.200732	1.23843	0.0936849	0.5572	0.174361
0.762722	0.547954	0.5137	0.570557	1.48108	0.533564	0.5849	0.550711	0.762722	0.432733	0.5137	0.461812	1.48108	0.419459	0.5849	0.432254	0.762722	0.323614	0.5137	0.363441	1.48108	0.306488	0.5849	0.333917	0.762722	0.226108	0.5137	0.272808	1.48108	0.192698	0.5849	0.245599	0.762722	0.144903	0.5137	0.189929	1.48108	0.0904103	0.5849	0.166168
0.796967	0.560723	0.58	0.564425	1.82978	0.554501	0.64	0.54927	0.796967	0.441871	0.58	0.445426	1.82978	0.438391	0.64	0.425255	0.796967	0.326985	0.58	0.342675	1.82978	0.322617	0.64	0.319093	0.796967	0.229642	0.58	0.251427	1.82978	0.210254	0.64	0.229918	0.796967	0.152377	0.58	0.169746	1.82978	0.105099	0.64	0.15137
0.887248	0.516955	0.6506	0.562184	2.46607	0.554347	0.7	0.548754	0.887248	0.402654	0.6506	0.438885	2.46607	0.441744	0.7	0.423166	0.887248	0.291019	0.6506	0.327106	2.46607	0.327162	0.7	0.307542	0.887248	0.187638	0.6506	0.233162	2.46607	0.216758	0.7	0.215532	0.887248	0.107854	0.6506	0.151878	2.46607	0.110816	0.7	0.137435
1.07092	0.525881	0.7188	0.561525	2.91543	0.552874	0.7513	0.548813	1.07092	0.406787	0.7188	0.43677	2.91543	0.442722	0.7513	0.422548	1.07092	0.292935	0.7188	0.319273	2.91543	0.331789	0.7513	0.302955	1.07092	0.182174	0.7188	0.219565	2.91543	0.222927	0.7513	0.205386	1.07092	0.0926613	0.7188	0.137597	2.91543	0.120196	0.7513	0.127094
1.12696	0.533654	0.7627	0.561534	3.37557	0.570655	0.784	0.549015	1.12696	0.413994	0.7627	0.436261	3.37557	0.457275	0.784	0.422464	1.12696	0.299376	0.7627	0.31706	3.37557	0.346344	0.784	0.301751	1.12696	0.187922	0.7627	0.212902	3.37557	0.236717	0.784	0.199943	1.12696	0.0937987	0.7627	0.129766	3.37557	0.132202	0.784	0.121166
1.15498	0.51229	0.797	0.561702			0.8807	0.550095	1.15498	0.394774	0.797	0.436141			0.8807	0.423048	1.15498	0.281671	0.797	0.316102			0.8807	0.300739	1.15498	0.170698	0.797	0.208882			0.8807	0.189205	1.15498	0.0742996	0.797	0.124334			0.8807	0.106423
1.25771	0.570524	0.84	0.562068			1	0.552048	1.25771	0.44431	0.84	0.436241			1	0.424764	1.25771	0.327135	0.84	0.315485			1	0.301709	1.25771	0.207665	0.84	0.205317			1	0.186162	1.25771	0.103101	0.84	0.118317			1	0.0933938
1.33866	0.562265	0.8748	0.56246			1.2384	0.556858	1.33866	0.440566	0.8748	0.436476			1.2384	0.429587	1.33866	0.323272	0.8748	0.315308			1.2384	0.30624	1.33866	0.204578	0.8748	0.20348			1.2384	0.188983	1.33866	0.0997297	0.8748	0.114082			1.2384	0.0839673
1.36356	0.525804	0.8872	0.562614			1.4811	0.562109	1.36356	0.406884	0.8872	0.436585			1.4811	0.435117	1.36356	0.290282	0.8872	0.315297			1.4811	0.31203	1.36356	0.177442	0.8872	0.203004			1.4811	0.19472	1.36356	0.0718622	0.8872	0.112715			1.4811	0.0874304
1.53167	0.5584	0.98	0.564018			1.8298	0.569464	1.53167	0.436127	0.98	0.437762			1.8298	0.443013	1.53167	0.319583	0.98	0.315862			1.8298	0.320591	1.53167	0.202912	0.98	0.201354			1.8298	0.203961	1.53167	0.0969267	0.98	0.104587			1.8298	0.0966535
1.626	0.540125	1.0709	0.56566			2.4661	0.581284	1.626	0.422074	1.0709	0.439316			2.4661	0.45587	1.626	0.308412	1.0709	0.317139			2.4661	0.334808	1.626	0.196479	1.0709	0.201606			2.4661	0.219873	1.626	0.0904676	1.0709	0.10022			2.4661	0.114321
1.85233	0.590125	1.127	0.566761			2.9154	0.58824	1.85233	0.46733	1.127	0.440402			2.9154	0.463488	1.85233	0.347184	1.127	0.318142			2.9154	0.343298	1.85233	0.227489	1.127	0.202251			2.9154	0.229489	1.85233	0.117238	1.127	0.099037			2.9154	0.125263
1.93327	0.568753	1.1291	0.566803			3.3756	0.59428	1.93327	0.450452	1.1291	0.440444			3.3756	0.470114	1.93327	0.336523	1.1291	0.318182			3.3756	0.350695	1.93327	0.220908	1.1291	0.20228			3.3756	0.23787	1.93327	0.119026	1.1291	0.099009			3.3756	0.134778
2.036	0.543647	1.155	0.567324			4	0.601005	2.036	0.425337	1.155	0.440971			4	0.477491	2.036	0.310782	1.155	0.318687			4	0.358912	2.036	0.197631	1.155	0.202665			4	0.247135	2.036	0.0903458	1.155	0.0987715			4	0.145216
2.19477	0.572253	1.2577	0.569465					2.19477	0.454688	1.2577	0.443158					2.19477	0.33758	1.2577	0.320865					2.19477	0.223097	1.2577	0.204569					2.19477	0.114273	1.2577	0.0990372
2.38779	0.549223	1.3387	0.571193					2.38779	0.434347	1.3387	0.444961					2.38779	0.320621	1.3387	0.32272					2.38779	0.208396	1.3387	0.206358					2.38779	0.102086	1.3387	0.100134
2.60571	0.591664	1.3636	0.571728					2.60571	0.470451	1.3636	0.445523					2.60571	0.352688	1.3636	0.323306					2.60571	0.235977	1.3636	0.206945					2.60571	0.126825	1.3636	0.100572
2.67731	0.590551	1.5317	0.575345					2.67731	0.470323	1.5317	0.449351					2.67731	0.353418	1.5317	0.327362					2.67731	0.234871	1.5317	0.211144					2.67731	0.126196	1.5317	0.104298
3.01976	0.567901	1.626	0.577351					3.01976	0.451705	1.626	0.451491					3.01976	0.337937	1.626	0.329669					3.01976	0.224826	1.626	0.21361					3.01976	0.118741	1.626	0.106748
3.23456	0.570968	1.8523	0.582018					3.23456	0.461046	1.8523	0.456515					3.23456	0.345293	1.8523	0.335129					3.23456	0.233411	1.8523	0.219578					3.23456	0.128653	1.8523	0.113029
		1.9333	0.583623							1.9333	0.458246							1.9333	0.337042							1.9333	0.221682							1.9333	0.115322
		2.036	0.58561							2.036	0.460405							2.036	0.339407							2.036	0.224315							2.036	0.118214
		2.1948	0.588554							2.1948	0.463607							2.1948	0.342944							2.1948	0.228268							2.1948	0.122622
		2.3878	0.591929							2.3878	0.467281							2.3878	0.347014							2.3878	0.232843							2.3878	0.127762
		2.6057	0.595463							2.6057	0.471136							2.6057	0.351307							2.6057	0.237678							2.6057	0.133234
		2.6773	0.596564							2.6773	0.472348							2.6773	0.352647							2.6773	0.239186							2.6773	0.134944
		3.0198	0.60143							3.0198	0.47767							3.0198	0.358571							3.0198	0.245876							3.0198	0.142517
		3.2346	0.604162							3.2346	0.480657							3.2346	0.361901							3.2346	0.249638							3.2346	0.146757
		4	0.612223							4	0.489484							4	0.371705							4	0.260632							4	0.159066

## Sheet: Figure 3b
Magneto-elastic buckling number 0.18								Magneto-elastic buckling number 0.09								Magneto-elastic buckling number -0.09								Magneto-elastic buckling number -0.18
MRE-22				MRE-32				MRE-22				MRE-32				MRE-22				MRE-32				MRE-22				MRE-32
Exp.		Theory		Exp.		Theory		Exp.		Theory		Exp.		Theory		Exp.		Theory		Exp.		Theory		Exp.		Theory		Exp.		Theory
x	y	x	y	x	y	x	y	x	y	x	y	x	y	x	y	x	y	x	y	x	y	x	y	x	y	x	y	x	y	x	y
0.13729	0.186974	0.1027	0.229838	0.168958	0.186704	0.1	0.230758	0.13729	0.0949739	0.1027	0.11418	0.168958	0.0911629	0.1	0.114665	0.13729	-0.0883166	0.1027	-0.11257	0.168958	-0.0901684	0.1	-0.1131	0.13729	-0.179587	0.1027	-0.22298	0.168958	-0.181033	0.1	-0.223787
0.211694	0.191091	0.1373	0.222649	0.216051	0.174361	0.169	0.217141	0.211694	0.0942175	0.1373	0.110306	0.216051	0.0862596	0.169	0.107539	0.211694	-0.0917286	0.1373	-0.108563	0.216051	-0.088106	0.169	-0.105007	0.211694	-0.180939	0.1373	-0.2141	0.216051	-0.175391	0.169	-0.207458
0.267731	0.179352	0.18	0.215492	0.355891	0.174291	0.2161	0.210269	0.267731	0.0857224	0.18	0.106667	0.355891	0.0865505	0.2161	0.103901	0.267731	-0.0855664	0.18	-0.104293	0.355891	-0.0826573	0.2161	-0.101077	0.267731	-0.165503	0.18	-0.205485	0.355891	-0.161381	0.2161	-0.198824
0.390078	0.184017	0.2241	0.209913	0.408376	0.171045	0.25	0.206466	0.390078	0.0885592	0.2241	0.103667	0.408376	0.083485	0.25	0.101864	0.390078	-0.0873498	0.2241	-0.100727	0.408376	-0.0797724	0.25	-0.0987303	0.390078	-0.170115	0.2241	-0.197998	0.408376	-0.161102	0.25	-0.193718
0.407823	0.194958	0.2677	0.205638	0.467332	0.176484	0.3	0.201821	0.407823	0.0944796	0.2677	0.101321	0.467332	0.0887202	0.3	0.0992581	0.407823	-0.0939612	0.2677	-0.0978606	0.467332	-0.0824087	0.3	-0.0957217	0.407823	-0.181685	0.2677	-0.191847	0.467332	-0.165715	0.3	-0.18703
0.460746	0.17991	0.32	0.201936	0.557203	0.180193	0.3559	0.19827	0.460746	0.0849916	0.32	0.0991671	0.557203	0.0861771	0.3559	0.0971836	0.460746	-0.0816951	0.32	-0.0952034	0.557203	-0.0793787	0.3559	-0.0929669	0.460746	-0.153476	0.32	-0.185944	0.557203	-0.152658	0.3559	-0.181018
0.482539	0.182427	0.3848	0.199688	0.584884	0.180649	0.4084	0.196441	0.482539	0.0880993	0.3848	0.097557	0.584884	0.0868811	0.4084	0.0958941	0.482539	-0.0875025	0.3848	-0.0927732	0.584884	-0.0830682	0.4084	-0.0909785	0.482539	-0.159162	0.3848	-0.180068	0.584884	-0.15718	0.4084	-0.176313
0.51367	0.194091	0.4078	0.199597	0.751326	0.216236	0.4673	0.196608	0.51367	0.0921315	0.4078	0.0973175	0.751326	0.10481	0.4673	0.095293	0.51367	-0.087743	0.4078	-0.0920619	0.751326	-0.0884741	0.4673	-0.0893978	0.51367	-0.165787	0.4078	-0.17845	0.751326	-0.164639	0.4673	-0.172264
0.650649	0.202036	0.4607	0.201109	0.784039	0.217122	0.4997	0.198199	0.650649	0.0939628	0.4607	0.0972645	0.784039	0.106413	0.4997	0.0953925	0.650649	-0.0860596	0.4607	-0.0910006	0.784039	-0.0995779	0.4997	-0.0887665	0.650649	-0.156459	0.4607	-0.175378	0.784039	-0.183754	0.4997	-0.170505
0.718827	0.226871	0.4825	0.202788	1.23843	0.229758	0.5572	0.209373	0.718827	0.10853	0.4825	0.0975641	1.23843	0.114535	0.5572	0.0967655	0.718827	-0.0931024	0.4825	-0.0907831	1.23843	-0.113485	0.5572	-0.0882896	0.718827	-0.168011	0.4825	-0.174484	1.23843	-0.218788	0.5572	-0.168366
0.762722	0.22434	0.5137	0.207117	1.48108	0.227077	0.5849	0.216794	0.762722	0.109119	0.5137	0.0983709	1.48108	0.112971	0.5849	0.0983372	0.762722	-0.097506	0.5137	-0.0906328	1.48108	-0.11379	0.5849	-0.0883184	0.762722	-0.178712	0.5137	-0.173512	1.48108	-0.216077	0.5849	-0.167749
0.796967	0.233738	0.58	0.22175	1.82978	0.231884	0.64	0.230177	0.796967	0.114886	0.58	0.10275	1.82978	0.115774	0.64	0.106162	0.796967	-0.0973427	0.58	-0.0912477	1.82978	-0.112363	0.64	-0.0891751	0.796967	-0.174608	0.58	-0.17293	1.82978	-0.217518	0.64	-0.167723
0.887248	0.225936	0.6506	0.235078	2.46607	0.227185	0.7	0.241212	0.887248	0.111635	0.6506	0.111779	2.46607	0.114582	0.7	0.115624	0.887248	-0.103381	0.6506	-0.0939441	2.46607	-0.110404	0.7	-0.0920095	0.887248	-0.183165	0.6506	-0.175228	2.46607	-0.216346	0.7	-0.170107
1.07092	0.232946	0.7188	0.242252	2.91543	0.221085	0.7513	0.245859	1.07092	0.113852	0.7188	0.117498	2.91543	0.110933	0.7513	0.119593	1.07092	-0.110761	0.7188	-0.0997076	2.91543	-0.108862	0.7513	-0.0975682	1.07092	-0.200274	0.7188	-0.181676	2.91543	-0.211594	0.7513	-0.175861
1.12696	0.234278	0.7627	0.244474	3.37557	0.224311	0.784	0.247264	1.12696	0.114618	0.7627	0.119201	3.37557	0.110931	0.784	0.120713	1.12696	-0.111454	0.7627	-0.104158	3.37557	-0.109627	0.784	-0.101807	1.12696	-0.205577	0.7627	-0.187294	3.37557	-0.214142	0.784	-0.180585
1.15498	0.230619	0.797	0.2456			0.8807	0.249356	1.15498	0.113103	0.797	0.120039			0.8807	0.122309	1.15498	-0.110973	0.797	-0.10722			0.8807	-0.111534	1.15498	-0.207372	0.797	-0.191769			0.8807	-0.194316
1.25771	0.243388	0.84	0.246583			1	0.250339	1.25771	0.117175	0.84	0.120756			1	0.123055	1.25771	-0.11947	0.84	-0.110168			1	-0.115547	1.25771	-0.224034	0.84	-0.197167			1	-0.208315
1.33866	0.238992	0.8748	0.247152			1.2384	0.250618	1.33866	0.117294	0.8748	0.121168			1.2384	0.123347	1.33866	-0.118695	0.8748	-0.111828			1.2384	-0.117256	1.33866	-0.223543	0.8748	-0.201226			1.2384	-0.222272
1.36356	0.235522	0.8872	0.247317			1.4811	0.250079	1.36356	0.116602	0.8872	0.121288			1.4811	0.123086	1.36356	-0.112841	0.8872	-0.112293			1.4811	-0.117311	1.36356	-0.21842	0.8872	-0.202582			1.4811	-0.2246
1.53167	0.238817	0.98	0.248157			1.8298	0.248873	1.53167	0.116545	0.98	0.121901			1.8298	0.122422	1.53167	-0.11667	0.98	-0.114508			1.8298	-0.11663	1.53167	-0.222656	0.98	-0.211274			1.8298	-0.223938
1.626	0.231712	1.0709	0.248521			2.4661	0.246477	1.626	0.113662	1.0709	0.122177			2.4661	0.121062	1.626	-0.111933	1.0709	-0.115533			2.4661	-0.114935	1.626	-0.217945	1.0709	-0.216919			2.4661	-0.220487
1.85233	0.242942	1.127	0.248619			2.9154	0.244942	1.85233	0.120147	1.127	0.12226			2.9154	0.12019	1.85233	-0.119694	1.127	-0.115891			2.9154	-0.113809	1.85233	-0.229945	1.127	-0.219105			2.9154	-0.218035
1.93327	0.23223	1.1291	0.248621			3.3756	0.243584	1.93327	0.113929	1.1291	0.122261			3.3756	0.119419	1.93327	-0.115615	1.1291	-0.115902			3.3756	-0.112825	1.93327	-0.217497	1.1291	-0.219173			3.3756	-0.215917
2.036	0.232865	1.155	0.248637			4	0.242093	2.036	0.114555	1.155	0.122284			4	0.118579	2.036	-0.113151	1.155	-0.116022			4	-0.111777	2.036	-0.220436	1.155	-0.219915			4	-0.213696
2.19477	0.234673	1.2577	0.2486					2.19477	0.117108	1.2577	0.122293					2.19477	-0.114483	1.2577	-0.116295					2.19477	-0.223307	1.2577	-0.221827
2.38779	0.228602	1.3387	0.248473					2.38779	0.113726	1.3387	0.122241					2.38779	-0.112225	1.3387	-0.116362					2.38779	-0.218535	1.3387	-0.222586
2.60571	0.238976	1.3636	0.248422					2.60571	0.117763	1.3636	0.122216					2.60571	-0.116711	1.3636	-0.116361					2.60571	-0.225863	1.3636	-0.222734
2.67731	0.237134	1.5317	0.247983					2.67731	0.116906	1.5317	0.121989					2.67731	-0.118547	1.5317	-0.116219					2.67731	-0.227222	1.5317	-0.223064
3.01976	0.229964	1.626	0.247681					3.01976	0.113767	1.626	0.121821					3.01976	-0.113111	1.626	-0.11606					3.01976	-0.219196	1.626	-0.222922
3.23456	0.225675	1.8523	0.246889					3.23456	0.115753	1.8523	0.121385					3.23456	-0.111881	1.8523	-0.115551					3.23456	-0.216639	1.8523	-0.2221
		1.9333	0.246581							1.9333	0.121204							1.9333	-0.11536							1.9333	-0.22172
		2.036	0.246203							2.036	0.120998							2.036	-0.115091							2.036	-0.221193
		2.1948	0.24561							2.1948	0.120663							2.1948	-0.114676							2.1948	-0.220322
		2.3878	0.244916							2.3878	0.120268							2.3878	-0.11417							2.3878	-0.219252
		2.6057	0.244156							2.6057	0.119829							2.6057	-0.113629							2.6057	-0.218073
		2.6773	0.243917							2.6773	0.1197							2.6773	-0.113461							2.6773	-0.217703
		3.0198	0.242859							3.0198	0.119099							3.0198	-0.112695							3.0198	-0.216053
		3.2346	0.242261							3.2346	0.118756							3.2346	-0.112262							3.2346	-0.215143
		4	0.240518							4	0.117779							4	-0.111073							4	-0.212639

## Sheet: Figure 4a
Rescaled angular width 1, R/h=200		Rescaled angular width 2, R/h=200		Rescaled angular width 4, R/h=200		Rescaled angular width 3.2, R/h=50		Rescaled angular width 3.2, R/h=100		Rescaled angular width 3.2, R/h=200		Rescaled angular width 3.2, R/h=400
x (mT)	y	x (mT)	y	x (mT)	y	x (mT)	y	x (mT)	y	x (mT)	y	x (mT)	y
-26.1	-0.271239	-26.1	-0.258593	-26.1	-0.26397	-104.4	-0.270499	-52.2	-0.264176	-26.1	-0.260945	-13.05	-0.259327
-23.49	-0.245339	-23.49	-0.235108	-23.49	-0.243025	-93.96	-0.247254	-46.98	-0.241454	-23.49	-0.238482	-11.745	-0.237002
-20.88	-0.219113	-20.88	-0.210971	-20.88	-0.22015	-83.52	-0.222783	-41.76	-0.217786	-20.88	-0.215133	-10.44	-0.213806
-18.27	-0.192777	-18.27	-0.186307	-18.27	-0.195702	-73.08	-0.197549	-36.54	-0.192945	-18.27	-0.190589	-9.135	-0.189414
-15.66	-0.165939	-15.66	-0.161032	-15.66	-0.169772	-62.64	-0.171234	-31.32	-0.167224	-15.66	-0.165168	-7.83	-0.164141
-13.05	-0.138855	-13.05	-0.135247	-13.05	-0.143178	-52.2	-0.141881	-26.1	-0.140749	-13.05	-0.139009	-6.525	-0.138136
-10.44	-0.111674	-10.44	-0.108981	-10.44	-0.11563	-41.76	-0.116394	-20.88	-0.113679	-10.44	-0.112288	-5.22	-0.111592
-7.83	-0.0840629	-7.83	-0.0822264	-7.83	-0.0874457	-31.32	-0.0880584	-15.66	-0.0859947	-7.83	-0.0849354	-3.915	-0.0844088
-5.22	-0.0563151	-5.22	-0.0550723	-5.22	-0.0587821	-20.88	-0.0591439	-10.44	-0.0577655	-5.22	-0.0570602	-2.61	-0.0567095
-2.61	-0.0284312	-2.61	-0.0274219	-2.61	-0.0295889	-10.44	-0.0297361	-5.22	-0.0290447	-2.61	-0.028693	-1.305	-0.0285168
0	0	0	0	0	0	0	0	0	0	0	0	0	0
2.61	0.0285404	2.61	0.0277366	2.61	0.0299743	10.44	0.0301667	5.22	0.0294585	2.61	0.0290986	1.305	0.0289173
5.22	0.0569769	5.22	0.0564042	5.22	0.0602778	20.88	0.0607159	10.44	0.059283	5.22	0.0585528	2.61	0.0581877
7.83	0.0857489	7.83	0.0851784	7.83	0.0908717	31.32	0.0916793	15.66	0.0894794	7.83	0.0883604	3.915	0.0878007
10.44	0.114671	10.44	0.114214	10.44	0.121726	41.76	0.122892	20.88	0.119925	10.44	0.118413	5.22	0.117659
13.05	0.143733	13.05	0.143428	13.05	0.152813	52.2	0.154388	26.1	0.150636	13.05	0.148724	6.525	0.147769
15.66	0.172953	15.66	0.172879	15.66	0.184113	62.64	0.186141	31.32	0.181588	15.66	0.179273	7.83	0.178116
18.27	0.202323	18.27	0.202556	18.27	0.215606	73.08	0.218143	36.54	0.212772	18.27	0.210037	9.135	0.208673
20.88	0.231828	20.88	0.232411	20.88	0.247278	83.52	0.250369	41.76	0.244162	20.88	0.241009	10.44	0.239432
23.49	0.261467	23.49	0.262484	23.49	0.279114	93.96	0.28281	46.98	0.275751	23.49	0.272162	11.745	0.270372
26.1	0.291262	26.1	0.292743	26.1	0.311101	104.4	0.315451	52.2	0.30752	26.1	0.303496	13.05	0.301486

## Sheet: Figure 4b
Exp.				Theory														Linear fit
Rescaled angular width 3.2, R/h=79		Rescaled angular width 3.4, R/h=91		Rescaled angular width 1, R/h=200		Rescaled angular width 2, R/h=200		Rescaled angular width 4, R/h=200		Rescaled angular width 3.2, R/h=50		Rescaled angular width 3.2, R/h=100		Rescaled angular width 3.2, R/h=200		Rescaled angular width 3.2, R/h=400
x	y	x	y	x	y	x	y	x	y	x	y	x	y	x	y	x	y	x	y
0.225893	0.29153	0.181741	0.226883	-0.225941	-0.271239	-0.225941	-0.258593	-0.225941	-0.26397	-0.225941	-0.270499	-0.225941	-0.264176	-0.225941	-0.260945	-0.225941	-0.259327	-0.25	-0.3155
0.203303	0.262579	0.163567	0.204207	-0.203347	-0.245339	-0.203347	-0.235108	-0.203347	-0.243025	-0.203347	-0.247254	-0.203347	-0.241454	-0.203347	-0.238482	-0.203347	-0.237002	-0.24	-0.30288
0.180714	0.234182	0.145393	0.181575	-0.180753	-0.219113	-0.180753	-0.210971	-0.180753	-0.22015	-0.180753	-0.222783	-0.180753	-0.217786	-0.180753	-0.215133	-0.180753	-0.213806	-0.23	-0.29026
0.158125	0.204674	0.127219	0.158532	-0.158159	-0.192777	-0.158159	-0.186307	-0.158159	-0.195702	-0.158159	-0.197549	-0.158159	-0.192945	-0.158159	-0.190589	-0.158159	-0.189414	-0.22	-0.27764
0.135536	0.175622	0.109045	0.136309	-0.135565	-0.165939	-0.135565	-0.161032	-0.135565	-0.169772	-0.135565	-0.171234	-0.135565	-0.167224	-0.135565	-0.165168	-0.135565	-0.164141	-0.21	-0.26502
0.112946	0.14559	0.0908707	0.113288	-0.11297	-0.138855	-0.11297	-0.135247	-0.11297	-0.143178	-0.11297	-0.141881	-0.11297	-0.140749	-0.11297	-0.139009	-0.11297	-0.138136	-0.2	-0.2524
0.0903571	0.115452	0.0726965	0.0899636	-0.0903763	-0.111674	-0.0903763	-0.108981	-0.0903763	-0.11563	-0.0903763	-0.116394	-0.0903763	-0.113679	-0.0903763	-0.112288	-0.0903763	-0.111592	-0.19	-0.23978
0.0677678	0.0855541	0.0545224	0.0670494	-0.0677823	-0.0840629	-0.0677823	-0.0822264	-0.0677823	-0.0874457	-0.0677823	-0.0880584	-0.0677823	-0.0859947	-0.0677823	-0.0849354	-0.0677823	-0.0844088	-0.18	-0.22716
0.0451785	0.0564186	0.0363483	0.0439559	-0.0451882	-0.0563151	-0.0451882	-0.0550723	-0.0451882	-0.0587821	-0.0451882	-0.0591439	-0.0451882	-0.0577655	-0.0451882	-0.0570602	-0.0451882	-0.0567095	-0.17	-0.21454
0.0225893	0.0273267	0.0181741	0.0216896	-0.0225941	-0.0284312	-0.0225941	-0.0274219	-0.0225941	-0.0295889	-0.0225941	-0.0297361	-0.0225941	-0.0290447	-0.0225941	-0.028693	-0.0225941	-0.0285168	-0.16	-0.20192
0	0	0	0	0	0	0	0	0	0	0	0	0	0	0	0	0	0	-0.15	-0.1893
-0.0225893	-0.0293001	-0.0181741	-0.0215806	0.0225941	0.0285404	0.0225941	0.0277366	0.0225941	0.0299743	0.0225941	0.0301667	0.0225941	0.0294585	0.0225941	0.0290986	0.0225941	0.0289173	-0.14	-0.17668
-0.0451785	-0.058567	-0.0363483	-0.0451191	0.0451882	0.0569769	0.0451882	0.0564042	0.0451882	0.0602778	0.0451882	0.0607159	0.0451882	0.059283	0.0451882	0.0585528	0.0451882	0.0581877	-0.13	-0.16406
-0.0677678	-0.0871193	-0.0545224	-0.0674835	0.0677823	0.0857489	0.0677823	0.0851784	0.0677823	0.0908717	0.0677823	0.0916793	0.0677823	0.0894794	0.0677823	0.0883604	0.0677823	0.0878007	-0.12	-0.15144
-0.0903571	-0.114601	-0.0726965	-0.0899178	0.0903763	0.114671	0.0903763	0.114214	0.0903763	0.121726	0.0903763	0.122892	0.0903763	0.119925	0.0903763	0.118413	0.0903763	0.117659	-0.11	-0.13882
-0.112946	-0.142435	-0.0908707	-0.111422	0.11297	0.143733	0.11297	0.143428	0.11297	0.152813	0.11297	0.154388	0.11297	0.150636	0.11297	0.148724	0.11297	0.147769	-0.1	-0.1262
-0.135536	-0.170198	-0.109045	-0.132455	0.135565	0.172953	0.135565	0.172879	0.135565	0.184113	0.135565	0.186141	0.135565	0.181588	0.135565	0.179273	0.135565	0.178116	-0.09	-0.11358
-0.158125	-0.196661	-0.127219	-0.154072	0.158159	0.202323	0.158159	0.202556	0.158159	0.215606	0.158159	0.218143	0.158159	0.212772	0.158159	0.210037	0.158159	0.208673	-0.08	-0.10096
-0.180714	-0.221803	-0.145393	-0.174604	0.180753	0.231828	0.180753	0.232411	0.180753	0.247278	0.180753	0.250369	0.180753	0.244162	0.180753	0.241009	0.180753	0.239432	-0.07	-0.08834
-0.203303	-0.245322	-0.163567	-0.195335	0.203347	0.261467	0.203347	0.262484	0.203347	0.279114	0.203347	0.28281	0.203347	0.275751	0.203347	0.272162	0.203347	0.270372	-0.06	-0.07572
-0.225893	-0.267648	-0.181741	-0.215744	0.225941	0.291262	0.225941	0.292743	0.225941	0.311101	0.225941	0.315451	0.225941	0.30752	0.225941	0.303496	0.225941	0.301486	-0.05	-0.0631
																		-0.04	-0.05048
																		-0.03	-0.03786
																		-0.02	-0.02524
																		-0.01	-0.01262
																		0	0
																		0.01	0.01262
																		0.02	0.02524
																		0.03	0.03786
																		0.04	0.05048
																		0.05	0.0631
																		0.06	0.07572
																		0.07	0.08834
																		0.08	0.10096
																		0.09	0.11358
																		0.1	0.1262
																		0.11	0.13882
																		0.12	0.15144
																		0.13	0.16406
																		0.14	0.17668
																		0.15	0.1893
																		0.16	0.20192
																		0.17	0.21454
																		0.18	0.22716
																		0.19	0.23978
																		0.2	0.2524
																		0.21	0.26502
																		0.22	0.27764
																		0.23	0.29026
																		0.24	0.30288
																		0.25	0.3155

## Sheet: Figure 5a
Exp.						FEM
Magneto-elastic buckling number 0.22			Magneto-elastic buckling number -0.22			Magneto-elastic buckling number 0.22		Magneto-elastic buckling number -0.22
x	y	Specimen No.	x	y	Specimen No.	x	y	x	y
0	0.285084	1	0	-0.256848	1	0	0.3024	0	-0.26291
0	0.271271	2	0	-0.239581	2	15	0.2912	15	-0.25584
15	0.263104	3	15	-0.240231	3	30	0.2597	30	-0.23492
15	0.264242	4	15	-0.246244	4	45	0.2198	45	-0.2044
30	0.218861	5	30	-0.216708	5	60	0.1806	60	-0.1731
30	0.212442	6	30	-0.208988	6	75	0.1528	75	-0.1501
45	0.173967	7	45	-0.186928	7	90	0.1429	90	-0.14
45	0.181362	8	45	-0.191437	8
60	0.13208	9	60	-0.151907	9
60	0.142644	10	60	-0.154466	10
75	0.099172	11	75	-0.11717	11
75	0.109776	12	75	-0.124767	12
75	0.108476	13	75	-0.124077	13
90	0.105794	14	90	-0.119283	14
90	0.106851	15	90	-0.125783	15
90	0.102544	16	90	-0.12237	16

## Sheet: Figure 5b
Exp.						FEM
Magneto-elastic buckling number 0.22			Magneto-elastic buckling number -0.22			Magneto-elastic buckling number 0.22		Magneto-elastic buckling number -0.22
x	y	Specimen No.	x	y	Specimen No.	x	y	x	y
0	0.283296	1	0	-0.259285	1	0	0.3024	0	-0.26291
0	0.268061	2	0	-0.242547	2	15	0.2919	15	-0.25654
15	0.269524	1	15	-0.248641	1	30	0.2604	30	-0.2321
15	0.25762	2	15	-0.232796	2	45	0.2075	45	-0.1935
30	0.236615	1	30	-0.225443	1	60	0.1469	60	-0.1408
30	0.226052	2	30	-0.21427	2	75	0.0743	75	-0.0747
45	0.184937	1	45	-0.185303	1	90	-0.0025	90	-0.0016
45	0.179127	2	45	-0.180305	2
60	0.118511	1	60	-0.137849	1
60	0.120136	2	60	-0.12948	2
75	0.0471687	1	75	-0.076258	1
75	0.0525721	2	75	-0.0715859	2
90	-0.0242547	1	90	-0.00767862	1
90	-0.0133259	2	90	-0.0106038	2

## Sheet: Supplementary Figure 2
MRE-22				MRE-32
Exp.		Linear fit		Exp.		Linear fit
x (10-2)	y	x (10-2)	y	x (10-2)	y	x (10-2)	y
0.693023	2.67729	0	-0.46744	0.118343	0.168958	0	-0.630676
0.606395	1.93327	0.1	-0.0369458	0.16568	0.216051	0.1	-0.122539
0.519767	2.036	0.2	0.393548	0.177515	0.355891	0.2	0.385599
0.606395	2.38781	0.3	0.824042	0.207101	0.408376	0.3	0.893736
0.43314	1.62606	0.4	1.25454	0.230769	0.467332	0.4	1.40187
0.0866279	0.137438	0.5	1.68503	0.262722	0.557203	0.5	1.91001
0.346512	1.12696	0.6	2.11552	0.236686	0.584884	0.6	2.41815
0.259884	0.762722	0.7	2.54602	0.302367	0.751326	0.7	2.92629
0.173256	0.407823	0.8	2.97651	0.236686	0.784039	0.8	3.43442
0.389826	1.25773	0.9	3.40701	0.399408	1.23843	0.9	3.94256
0.129942	0.212028	1	3.8375	0.443787	1.48108	1	4.4507
0.21657	0.51367			0.502959	1.82978
0.303198	0.796967			0.591716	2.46607
0.259884	0.650649			0.680473	2.91543
0.21657	0.460759			0.769231	3.37557
0.173256	0.26773
0.389826	1.07094
0.43314	1.33866
0.43314	1.36356
0.389826	1.15492
0.346512	0.887185
0.844622	3.23456
0.779651	3.01976
0.71468	2.60571
0.649709	2.19473
0.580407	1.85233
0.519767	1.53165
0.238227	0.3901
0.281541	0.482539
0.324855	0.718864

[truncated: 14 more sheets: Supplementary Figure 3a, Supplementary Figure 3b, Supplementary Figure 4a, Supplementary Figure 4b, Supplementary Figure 5a, Supplementary Figure 5b, Supplementary Figure 6a, Supplementary Figure 6b, Supplementary Figure 6c, Supplementary Figure 6d, Supplementary Figure 7a, Supplementary Figure 7b, Supplementary Figure 8a, Supplementary Figure 8b]
